# Supplementary material for: Unravelling hybridization in Phytophthora using phylogenomics and genome size estimation
Source: IMA Fungus. 2021 Jul 1;12:16. doi: 10.1186/s43008-021-00068-w (PMC8246709; doi:10.1186/s43008-021-00068-w)
Supplement: Supplementary file 1 — Additional file 1: Table S1. Details of the samples used in the study. Isolates indicated in bold are ex-type strains or authentic strains. From isolates marked with an asterisk only DNA was obtained. [file 43008_2021_68_MOESM1_ESM.xlsx]

## Sheet: Blad1
clade	(sub)clade	species	abbreviation	ILVO code	original code	CBS code	other codes	intially identified as	supplied by	country	region/location	setting	year	host/substrate	replicates in GBS	number of GBS loci	genome size (Mbp/2C)	used in Figure 2	reference
1		Phytophthora nicotianae	NIC	05/144	D/05/2330					Belgium			2005	Choisya ternata	1	14301	-
		P. nicotianae	NIC	13/003	D/13/0578								2013	Zamioculcans sp.	1	14039	-
		P. nicotianae	NIC	13/006	D/13/0674								2013	Rosmarinus officinalis; roots	1	15188	188.906	x
		P. nicotianae	NIC	13/036	D/13/3222								2013	Choisya ternata	1	15204	184.928	x
		P. nicotianae	NIC	13/048	D/13/3455								2013	Zamioculcas sp.	1	14994	177.722	x
		P. nicotianae*	NIC	CBS220.88	CBS220.88	220.88	IFO 9049		A. De Cock	Japan					1	15527	-
		P. nicotianae*	NIC	CBS301.29	CBS301.29	301.29	ATCC 64535		A. De Cock	Taiwan				fruit of Solanum melongena	1	14942	-
		P. nicotianae*	NIC	CBS310.62	CBS310.62	310.62			A. De Cock	USA	North Carolina			Nicotiana tabacum	1	15203	-
		P. nicotianae*	NIC	CBS410.87	CBS410.87	410.87	DSM 1828		A. De Cock	Germany					1	15125	-
		P. nicotianae*	NIC	PRI0157					P. Bonants	France					1	15393	-
	1a	P. cactorum	CAC	05/005	3203				A. Chandelier				2004	soil	1	-	187.542
		P. cactorum	CAC	05/008	D/05/1076					Belgium			2005	Prunus laurocerasus	1	-	181.609
		P. cactorum	CAC	06/002					S. Bobev	Bulgaria		field		Fragaria ×ananassa	1	15802	178.195	x
		P. cactorum	CAC	07/008						Belgium		nursery	2007	Viola sp.	1	15727	-
		P. cactorum	CAC	10/015	S/10/0040								2010	Rhododendron sp.	1	15777	-
		P. cactorum	CAC	10/024											1	15727	-
		P. cactorum	CAC	10/045	S/10/0054								2010	Viburnum sp.	3	15768	-
		P. cactorum	CAC	11/013	D/11/2662								2011	Fragaria ×ananassa; roots	2	15778	-
		P. cactorum	CAC	11/039	D/11/3683								2011	Juniperus sp. (baiting)	1	15782	-
		P. cactorum	CAC	12/024	D/12/3225								2012	Prunus rotundifolia; roots (baiting)	1	14692	-
		P. cactorum	CAC	14/014	D/14/1226								2014	Fragaria ×ananassa; stembase	1	14972	-
		P. cactorum	CAC	14/068	D/14/3651								2014	Fragaria ×ananassa	1	14908	-
		P. cactorum	CAC	15/002	D/15/0596								2015	Fragaria ×ananassa; roots	1	14786	-
		P. cactorum	CAC	15/010	D/15/1539								2015	Fragaria ×ananassa	1	14859	-
		P. cactorum	CAC	15/015	PD 5758				J. Meffert				2015		1	15576	-
		P. cactorum	CAC	15/027	3935				S. Bobev	Bulgaria		field	2015	Fragaria ×ananassa; stem/roots	1	15739	-
		P. cactorum	CAC	15/053	D/15/4942								2015	Fragaria ×ananassa 'Elsanta'; roots	3	15530	-
		P. cactorum*	CAC	CBS292.29	CBS292.29	292.29			A. De Cock	USA					1	15783	-
		P. cactorum*	CAC	CBS110121	CBS110121	110121			A. De Cock	Belgium	Flanders			Prunus laurocerasus 'Rotundifolia'; leaf spot	1	15788	-
		P. cactorum*	CAC	CBS114342	PD20018386	114342	PD 20018386		A. De Cock	Netherlands			2001	Rhododendron sp.	1	15742	-
		P. cactorum*	CAC	MR06	N1-1/1				M. A. Redondo	Sweden		nursery	2014	Quercus robur (baiting)	1	15704	-
		P. cactorum*	CAC	MR07	N4-1/1				M. A. Redondo	Sweden		nursery	2014	Alnus glutinosa (baiting)	1	15412	-
		P. cactorum*	CAC	MR09	N5-1/3				M. A. Redondo	Sweden		nursery	2014	Alnus glutinosa (baiting)	1	15974	-
		P. cactorum*	CAC	MR14	N8-11/3				M. A. Redondo	Sweden		nursery	2014	Quercus robur (baiting)	1	15682	-
		P. cactorum*	CAC	MR17	N5-1/4				M. A. Redondo	Sweden		nursery	2014	Alnus glutinosa (baiting)	1	15718	-
		P. cactorum*	CAC	MR18	F6-2/2				M. A. Redondo	Sweden		forest	2014	Aesculus hippocastanum (baiting)	1	15774	-
		P. cactorum*	CAC	MR19	N8-10/1				M. A. Redondo	Sweden		nursery	2014	Fagus sylvatica (baiting)	1	15701	-
		P. cactorum	CAC	SW08	BBA 63923				S. Werres	Germany			1979	Fragaria ×ananassa	1	15733	-
		P. cactorum	CAC	SW09	BBA 64574				S. Werres	Germany			1985	Gerbera sp.	1	15041	-
		P. cactorum	CAC	TJ169	BD708				T. Jung	Portugal	N	nursery		Pinus pinea	1	15640	-
		P. cactorum × hedraiandra-related1	CAC×HEDr1	11/027	S/11/0189								2011	Rhododendron sp.	1	18481	-
		P. cactorum × hedraiandra-related1*	CAC×HEDr1	MR02	R2.3-3			P. cactorum	M. A. Redondo	Sweden		river	2014	water (baiting)	1	16821	-
		P. cactorum × hedraiandra-related1*	CAC×HEDr1	MR03	R2.3-4			P. cactorum	M. A. Redondo	Sweden		river	2014	water (baiting)	1	17394	-
		P. cactorum × hedraiandra-related1*	CAC×HEDr1	MR04	R2.7-1			P. cactorum	M. A. Redondo	Sweden		river	2014	water (baiting)	1	18729	-
		P. cactorum × hedraiandra-related1*	CAC×HEDr1	MR05	R3.17-2			P. cactorum	M. A. Redondo	Sweden		river	2014	water (baiting)	1	18448	-
		P. cactorum × hedraiandra-related1*	CAC×HEDr1	MR08	F6-3/1			P. cactorum	M. A. Redondo	Sweden		forest	2014	Betula pendula (baiting)	1	18746	-
		P. cactorum × hedraiandra-related1*	CAC×HEDr1	MR15	N8-12/1			P. cactorum	M. A. Redondo	Sweden		nursery	2014	Fagus sylvatica (baiting)	1	18908	-
		P. cactorum × hedraiandra-related1	CAC×HEDr1	TJ012	P74			P. cactorum	T. Jung						1	19074	-
		P. hedraiandra	HED	06/018	20017520	111725	PD 20017520		W.M.A. Man in 't Veld	Netherlands			2001	Viburnum sp.; leaf spot	1	16101	188.841	x
		P. hedraiandra	HED	06/019	04/01838075				W.M.A. Man in 't Veld	Italy			2004	Viburnum sp.	1	15042	186.259	x
		P. hedraiandra	HED	10/044	S/10/0054								2010	Viburnum sp.	1	16123	-
		P. hedraiandra	HED	10/051	S/10/0059								2010	Viburnum sp.	2	16087	-
		P. hedraiandra	HED	11/029	S/11/0192								2011	Viburnum sp.	1	16101	-
		P. hedraiandra	HED	15/047	D/15/3897								2015	Hortensia sp.	1	15939	-
		P. hedraiandra × hedraiandra-related1	HED×HEDr1	TJ011	Malmö 5			P. cactorum	T. Jung						1	18081	-
		P. hedraiandra-related1*	HEDr1	MR10	F5-2/1			P. cactorum	M. A. Redondo	Sweden		forest	2014	Picea abies (baiting)	1	15309	-
		P. hedraiandra-related1*	HEDr1	MR12	F5-3/1			P. cactorum	M. A. Redondo	Sweden		forest	2014	Abies alba (baiting)	1	15523	-
		P. hedraiandra-related2*	HEDr2	MR16	F10-1/1b			P. cactorum	M. A. Redondo	Sweden		forest	2014	Fagus sylvatica (baiting)	1	15735	-
		P. idaei*	IDA	CBS971.95	CBS971.95	971.95	IMI 313728, SCRI R77, PD 94/959		A. De Cock	United Kingdom	Scotland		1987	Rubus idaeus	1	15926	-
		P. idaei*	IDA	PRI0725		968.95			P. Bonants	United Kingdom	Scotland		1985	Rubus idaeus	1	15918	-
		P. pseudotsugae*	PST	PRI0731		445.84			P. Bonants	USA	Oregon			Pseudotsugae menziesii	1	16656	-
		P. pseudotsugae*	PST	PRI1024		444.84			P. Bonants	USA	Oregon			Pseudotsuga menziesii	1	16568	-
		P. ×serendipita	×SER	05/009	S/05/0151					Belgium			2005	Rhododendron sp.	1	19423	185.273	x
		P. ×serendipita	×SER	05/012	S/05/0224					Belgium			2005	Rhododendron sp.	1	19213	183.832	x
		P. ×serendipita	×SER	08/005	BBA K-2				S. Werres					Castanea sativa; soil	1	19339	178.284	x
		P. ×serendipita	×SER	10/013	S/10/0022								2010	Rhododendron sp.	1	19240	179.692	x
		P. ×serendipita	×SER	11/008	S/11/0112								2011	Rhododendron sp.	1	18827	-
		P. ×serendipita	×SER	12/028	S/12/0124								2012	Rhododendron sp.	1	18559	-
		P. ×serendipita	×SER	14/026B	D/14/2010								2014	Rhododendron sp.	1	19043	-
		P. ×serendipita	×SER	14/060	D/14/2701								2014	Rhododendron sp.	1	19437	-
		P. ×serendipita	×SER	14/067	D/14/3423								2014	Rhododendron sp.	1	19372	-
		P. ×serendipita	×SER	HC21	P/05/021					Belgium		nursery	2005	Rhododendron sp. 'Ponticum'	3	19418	175.04	x
		P. ×serendipita	×SER	HC25	P/05/025					Belgium		nursery	2005	Rhododendron sp. 'Lord Roberts'	1	-	191.809
		P. ×serendipita	×SER	HC27	P/05/027					Belgium		nursery	2005	Rhododendron sp. 'Golden Belle'	1	19452	179.999	x
		P. ×serendipita	×SER	HC32	P/05/032					Belgium		nursery	2005	Rhododendron sp. 'Catawbiense'	1	19548	185.662	x
		P. ×serendipita	×SER	HC39	P/05/039					Belgium		nursery	2005	Rhododendron sp. 'Golden Belle'	1	19274	177.503	x
		P. ×serendipita	×SER	HC42	P/05/042					Belgium		nursery	2005	Rhododendron sp. 'Ponticum'	1	-	178.715
		P. ×serendipita	×SER	HC50	P/05/050					Belgium		nursery	2005	Rhododendron sp. 'Golden Belle'	1	-	183.776
		P. ×serendipita	×SER	SW10	BBA 15/01-22b			P. cactorum	S. Werres	Germany			2001	Rhododendron sp. 'Roseum Elegans'	1	18542	-
		P. ×serendipita	×SER	W54	BBA 16_96-2		BBA 16_96-2		S. Werres	Germany			1996	Aesculus hippocastanum; soil	1	19054	185.229	x
		P. ×pelgrandis	×PEL	15/006	93/1339				W.M.A. Man in 't Veld	Netherlands			1993	Spathiphyllum sp.	1	27727	185.893	x
		P. ×pelgrandis	×PEL	15/007	97/8771				W.M.A. Man in 't Veld	Netherlands			1997	Lavandula sp.	2	26848	119.453	x
		P. ×pelgrandis	×PEL	15/008	97/110235				W.M.A. Man in 't Veld	Netherlands			1997	Cyclamen sp.	3	28373	186.911	x
		P. ×pelgrandis	×PEL	15/009	07/03486659				W.M.A. Man in 't Veld	Taiwan			2007	Eriobotrya japonica	1	28438	179.807	x
		P. ×pelgrandis*	×PEL	CBS114343	CBS114343	114343			A. De Cock	Netherlands				Lavandula sp.	1	28362	-
	1b	P. clandestina*	CLA	CBS347.86	CBS347.86	347.86	ATCC 58713, IMI 278933, DAR 49489		A. De Cock	Australia	Victoria			root of Trifolium subterraneum	1	24941	-
		P. iranica*	IRA	CBS374.72	CBS374.72	374.72	IMI 158964		A. De Cock	Iran			1969	Solanum melongena; root	1	21450	-
		P. tentaculata*	TEN	CBS100411	CBS100411	100411	PD 87/5552		A. De Cock	Netherlands				Bacopa sp.	1	22166	-
		P. tentaculata	TEN	SW22	BBA 70421				S. Werres	Germany			1997	Asteriscus maritimus 'Gnom'	1	21797	259.6	x
		P. tentaculata	TEN	SW23	BBA 65519				S. Werres	Germany		nursery	1991	Delphinium ayescis	1	-	257.65
	1c	P. andina*	AND	CBS115547	CBS115547	115547			A. De Cock	Ecuador	Tungurahua		2001	Solanum brevifolium	1	23010	-
		P. andina*	AND	PRI0814					P. Bonants						1	24605	-
		P. infestans	INF	16/053									2016	Solanum lycopersicum	2	18931	545.333	x
		P. infestans	INF	17/033									2017	Solanum tuberosum	1	20608	317	x
		P. infestans	INF	17/034									2017	Solanum lycopersicum	1	-	546
		P. infestans	INF	JA07	LSVM 1214				J. Aguayo	France			2015	Solanum sp.	2	19219	779.6	x
		P. infestans*	INF	PRI1000		368.51			P. Bonants	Netherlands				Solanum tuberosum; leaf	1	19028	-
		P. ipomoeae*	IPO	CBS109229	CBS109229	109229	MUCL 30219		A. De Cock	Mexico			1999	Ipomoea longipedunculata; leaves	3	18436	-
		P. mirabilis*	MIR	CBS678.85	CBS678.85	678.85	ATCC 64130		A. De Cock	Mexico	Central Plateau			Mirabilis jalapa	1	18571	-
2	2a	P. botryosa*	BOT	CBS581.69	CBS581.69	581.69	IMI 136915		A. De Cock	Malaysia			1966	Hevea brasiliensis; leaf	2	12090	-
		P. botryosa	BOT	TJ091		581.69	IMI 136915		T. Jung	Malaysia			1966	Hevea brasiliensis; leaf	2	12194	-
		P. botryosa	BOT	TJ092	22 H8				T. Jung	Thailand				Hevea brasiliensis	1	12074	180.667	x
		P. citrophthora-related*	CIPr	CBS235.30	CBS235.30	235.30		P. botryosa	A. De Cock	Indonesia	Sulawesi			Cocos nucifera	1	12403	-
		P. citrophthora-related	CIPr	TJ098		235.30		P. botryosa	T. Jung	Indonesia	Sulawesi			Cocos nucifera	1	12947	-
		P. citrophthora-related	CIPr	TJ097		238.28		P. botryosa	T. Jung					Vanilla sp.	1	12625	154.667	x
		P. citrophthora	CIP	10/049	S/10/0048								2010	Rhododendron sp.	1	13498	-
		P. citrophthora	CIP	10/083	D/10/4304								2010	Rosa sp.	1	13811	130.98	x
		P. citrophthora	CIP	10/087	S/10/0100								2010	Rhododendron sp.	1	13939	124.789	x
		P. citrophthora	CIP	13/016	D/13/1401								2013	Syringa sp.; stem/roots	1	13603	-
		P. citrophthora	CIP	14/077	D/14/4064								2014	Pieris sp.	1	12684	-
		P. citrophthora	CIP	14/084	D/14/5117								2014	Pieris sp.	1	13867	-
		P. citrophthora*	CIP	CBS448.62	CBS448.62	448.62		P. tropicalis	A. De Cock	Italy				Syringa sp.	1	13876	-
		P. citrophthora*	CIP	MR25	N1-4 a/b				M. A. Redondo	Sweden		nursery	2014	Rhododendron catawbiense	1	13388	-
		P. citrophthora	CIP	TJ178	BD372				T. Jung	Portugal	RD_MNB	river			1	13229	-
		P. ×citrophthora1	×CIP1	TJ104	TW 242				T. Jung	Taiwan				Trema orientalis	1	15661	124.8	x
		P. ×citrophthora2	×CIP2	TJ184	BD518			P. meadii	T. Jung	Portugal	RJ_ALG	forest			1	14545	156.333	x
		P. ×citrophthora-related1	×CIPr1	TJ100	TW 168			P. ×botryosa-related	T. Jung	Taiwan				Cinnamomum camphora	1	15311	124.05	x
		P. ×citrophthora-related1	×CIPr1	TJ101	TW 248			P. ×botryosa-related	T. Jung	Taiwan				Monsoon forest	1	15237	151.5	x
		P. ×citrophthora-related1	×CIPr1	TJ102	TW 135			P. ×meadii-related	T. Jung	Taiwan		stream		water (baiting)	1	15307	176.333	x
		P. ×citrophthora-related1	×CIPr1	TJ103	TW 158b			P. ×meadii-related	T. Jung	Taiwan				Styrax suberifolia	2	14717	194.443	x
		P. ×citrophthora-related2	×CIPr2	TJ093	VN763			P. meadii	T. Jung	Vietnam				stand with Allophylus cobbe, Ficus, Merremia boisiana and Homalium	1	15222	146.633	x
		P. colocasiae*	COL	CBS192.91	CBS192.91	192.91			A. De Cock	Taiwan			1983	Colocasia esculenta; leaf	1	12349	-
		P. meadii*	MEA	PRI0379		219.88	IMI 129185		P. Bonants	India	Kottayam			Hevea brasiliensis	1	13565	-
		P. meadii	MEA	TJ094	22 G4				T. Jung	India				Citrus sp.	1	14018	-
		P. meadii	MEA	TJ095	22 G5				T. Jung	India				Citrus sp.	1	13721	175.333	x
		P. occultans	OCC	05/034	D/05/1885					Belgium			2005	Buxus sp.	1	10997	129.243	x
		P. occultans	OCC	10/037	D/10/3503								2010	Buxus sp. (baiting)	1	10978	-
		P. occultans	OCC	12/021	D/12/3201								2012	Buxus sempervirens	1	-	131.714
		P. occultans	OCC	12/041	D/12/4506								2012	Buxus sempervirens (base)	1	11065	-
		P. occultans	OCC	13/037	D/13/3362								2013	Buxus sp.	1	10923	122.873	x
		P. occultans	OCC	14/066	D/14/3297								2014	Buxus sp.; stem base (baiting)	1	11042	-
		P. occultans	OCC	15/012	D/15/1854								2015	soil	1	11006	-
		P. occultans × citrophthora-related*	OCC×CIPr	CBS111726	CBS111726	111726	PD 20017648	P. citrophthora	A. De Cock	Netherlands			2001	Skimmia sp.	1	13321	-
		P. terminalis	TER	10/099	D/10/4448								2010	Pachysandra sp.	1	-	131.271
	2b	P. capsici*	CAP	CBS128.23	CBS128.23	128.23	IMI 040502		A. De Cock					Capsicum annuum	1	16444	-
		P. capsici-related*	CAPr	CBS370.72	CBS370.72	370.72	ATCC 15399	P. capsici	A. De Cock	USA	New Mexico			Capsicum annuum	1	16831	-
		P. glovera*	GLO	PRI0887		121970	11099.1B		P. Bonants	Brazil			1995	Nicotiana tabacum	1	13875	-
		P. siskiyouensis*	SIS	PRI0816		122205	PRI 816		P. Bonants	USA			2006	Alnus cordata	1	15120	-
		P. tropicalis	TRO	SW11	BBA PD 97/6360			P. capsici	S. Werres				1997	Capsicum annuum	1	15374	112.333	x
		P. tropicalis	TRO	SW12	BBA PD 92/989			P. capsici	S. Werres				1992	Cyclamen persicum	1	15518	-
		P. tropicalis	TRO	TJ099	TW 132			P. ×botryosa-related	T. Jung	Taiwan		stream		water (baiting)	2	15176	128	x
	2c	P. acerina	ACE	14/013	D/14/0914								2014	Triticum aestivum; soil (baiting)	1	15512	120.182
		P. citricola*	CIT	CBS221.88	CBS221.88	221.88	IMI 021173		A. De Cock					Citrus sinensis; fruit	1	16184	-
		P. citricola*	CIT	CBS295.29	CBS295.29	295.29			A. De Cock	Japan				Citrus sp.; leaf	1	16146	-
		P. multivora	MUV	04/006	D/04/1411					Belgium		nursery	2004	recirculation water ornamental nursery	1	16746	-
		P. multivora	MUV	05/048	D/05/1515					Belgium		nursery	2005	recirculation water ornamental nursery (baiting)	1	16746	-
		P. multivora	MUV	05/049	D/05/1518					Belgium		nursery	2005	recirculation water ornamental nursery (baiting)	1	16745	-
		P. multivora	MUV	05/050	D/05/1618					Belgium		nursery	2005	recirculation water ornamental nursery (baiting)	1	16747	-
		P. multivora	MUV	10/014	S/10/0039								2010	Rhododendron sp.	1	16717	124.045	x
		P. multivora	MUV	10/055	S/10/0075								2010	Rhododendron sp.	1	16934	118.725	x
		P. multivora	MUV	TJ186	BD237				T. Jung	Portugal	RH_PNSC	river			1	16687	-
		P. multivora	MUV	TJ188	BD355				T. Jung	Portugal	N	nursery		Quercus faginea	1	16718	-
		P. pini	PIN	10/030	D/10/3200								2010	Chamaecyparis sp.	1	15668	122.209
		P. pini	PIN	14/001	D/14/0238								2014	Thuya sp. 'Smaragd' (baiting)	1	15638	-
		P. pini	PIN	14/002	D/14/0239								2014	Thuya sp. 'Aure Nana' (baiting)	1	15555	119.142
		P. plurivora	PLV	05/035	1284/2				S. Bobev	Bulgaria		orchard	2005	Malus sylvestris	1	15631	-
		P. plurivora	PLV	05/052	S/05/0281					Belgium			2005	Taxus baccata	1	15398	-
		P. plurivora	PLV	10/033	S/10/0047								2010	Rhododendron sp.	1	15634	124.261	x
		P. plurivora	PLV	10/034	D/10/3459								2010	Rhododendron simsii	1	15622	122.735	x
		P. plurivora	PLV	11/010	S/11/0121								2011	Rhododendron sp.	1	15647	122.138	x
		P. plurivora	PLV	11/014	S/11/0151								2011	Rhododendron sp.	1	-	124.804
		P. plurivora	PLV	11/015	S/11/0152								2011	Rhododendron sp.	1	14438	-
		P. plurivora	PLV	11/017	S/11/0153								2011	Rhododendron sp.	1	14507	-
		P. plurivora	PLV	11/019	S/11/0155								2011	Rhododendron sp.	1	14287	-
		P. plurivora	PLV	11/020	S/11/0156								2011	Rhododendron sp.	1	15406	-
		P. plurivora	PLV	12/002	D/12/1573								2012	Hedera sp. (baiting)	1	15597	-
		P. plurivora	PLV	12/023	D/12/3225								2012	Prunus rotundifolia; roots (baiting)	1	15647	119.409	x
		P. plurivora	PLV	13/012	D/13/1100								2013	Cupressocyparis leylandii	1	15644	-
		P. plurivora	PLV	13/018	D/13/1399								2013	Rhododendron simsii	1	15650	-
		P. plurivora	PLV	13/033	D/13/2681								2013	Ilex crenata	1	15635	-
		P. plurivora	PLV	14/010	D/14/0712								2014	Prunus sp. (baiting)	1	15626	-
		P. plurivora	PLV	14/048	D/14/2408								2014	Ligustrum ovafolium	1	15631	-
		P. plurivora	PLV	14/051	D/14/2526								2014	Pinus sp.	1	15630	-
		P. plurivora	PLV	14/057	D/14/2665								2014	Rhododendron sp.	1	15628	112.161	x
		P. plurivora	PLV	14/065	D/14/3287								2014	Rhododendron sp.	1	15891	178.659	x
		P. plurivora	PLV	14/080	D/14/4446								2014	Rhododendron sp.	1	14805	-
		P. plurivora	PLV	14/086	D/14/5399								2014	Taxus sp.	1	15597	-
		P. plurivora	PLV	15/005	D/15/0579								2015	Taxus sp.	1	15587	-
		P. plurivora	PLV	15/056	D/15/4916								2015	Pieris sp.	1	15588	-
		P. plurivora	PLV	15/068	D/15/4956								2015	Rhododendron sp.	1	15600	-
		P. plurivora	PLV	16/003	D/16/1040								2016	Paeonia sp. (baiting)	1	14937	-
		P. plurivora	PLV	16/055	D/16/4344								2016	Viburnum sp.	1	15627	-
		P. plurivora	PLV	16/056	D/16/4741								2016	Rhododendron simsii 'H. Vogel'	1	15171	-
		P. plurivora	PLV	AC14	resi1				A. Chandelier						2	15613	-
		P. plurivora	PLV	AC15	resi2				A. Chandelier						1	15605	-
		P. plurivora	PLV	AC21	resi79				A. Chandelier	Belgium	Gesves	river	2014	water	1	15040	-
		P. plurivora*	PLV	CBS273.32	CBS273.32	273.32	ATCC 64533	P. citricola	A. De Cock	USA	Massachusetts			Syringa vulgaris	1	15606	-
		P. plurivora*	PLV	CBS379.61	CBS379.61	379.61	DSM 62662	P. citricola	A. De Cock	Germany			1958	rotting sprout of Rhododendron hybrid	1	15642	-
		P. plurivora	PLV	CH17	24-04				C. Husson	France		river (Moselle)	2015	water	1	15550	-
		P. plurivora	PLV	CH45	64-03				C. Husson	France		river (Esch)	2015	water	1	15621	-
		P. plurivora*	PLV	MR51	R1-10-8				M. A. Redondo	Sweden		river	2014	water (baiting)	1	15601	-
		P. plurivora*	PLV	MR52	R3.14-3				M. A. Redondo	Sweden		river	2014	water (baiting)	1	15370	-
		P. plurivora*	PLV	MR53	R5.12-6				M. A. Redondo	Sweden		river	2014	water (baiting)	1	15473	-
		P. plurivora*	PLV	MR54	N1-6/4				M. A. Redondo	Sweden		nursery	2014	Taxus media (baiting)	1	15385	-
		P. plurivora*	PLV	MR55	F2-3/1				M. A. Redondo	Sweden		forest	2014	Quercus robur (baiting)	1	15270	-
		P. plurivora*	PLV	MR56	N8-5/1				M. A. Redondo	Sweden		nursery	2014	Fagus sylvatica (baiting)	1	15430	-
		P. plurivora*	PLV	MR57	F4-2/1				M. A. Redondo	Sweden		forest	2014	Fagus sylvatica (baiting)	1	15236	-
		P. plurivora*	PLV	MR58	N5-3/2				M. A. Redondo	Sweden		nursery	2014	Quercus robur (baiting)	1	15623	-
		P. plurivora*	PLV	MR59	F6-2/1				M. A. Redondo	Sweden		forest	2014	Aesculus hippocastanum (baiting)	1	15302	-
		P. plurivora	PLV	SS02	25a				S. Slavov	Bulgaria		river	2016	water (baiting)	1	15517	-
		P. plurivora	PLV	SS03	31a				S. Slavov	Bulgaria		river	2016	water (baiting)	1	15423	-
		P. plurivora	PLV	SS06	48c				S. Slavov	Bulgaria		river	2016	water (baiting)	1	15478	-
		P. plurivora	PLV	TJ187	BD316			P. multivora	T. Jung	Portugal	FH_PNSC	forest		Acer pseudoplatanus	1	15502	-
		P. plurivora	PLV	TJ189	BD478				T. Jung	Portugal	FE_PNSE	forest		Castanea sativa	1	15565	-
	2d	P. bisheria*	BIS	PRI1052		122081	PH 272		P. Bonants	USA			1999	Fragaria × ananasa; roots	1	17375	-
	2e	P. multivesiculata*	MVC	CBS545.96	CBS545.96	545.96	PD 95/8679		A. De Cock	Netherlands				Cymbidium sp.; stembase rot	1	18577	-
3		P. ilicis	ILI	16/002	D/16/0670								2016	Ilex 'Camelliifolia'; twig	1	21095	-
		P. ilicis*	ILI	PRI0999		255.93	CBS 555.88, ATCC 56615		P. Bonants	Canada				Ilex sp.	1	21138	-
		P. nemorosa*	NEM	PRI0708					P. Bonants	USA	California			Quercus agrifolia	1	21995	-
		P. pluvialis*	PLU	PRI1191					P. Bonants						1	23742	-
		P. pseudosyringae	PSR	AC10	resi13				A. Chandelier	Belgium	Faulx-Les-Tombes	river	2014	water	2	21959	150.431	x
		P. pseudosyringae	PSR	AC11	resi50				A. Chandelier	Belgium	Brussels	forest	2014	Fagus sylvatica; bark of forest tree	1	-	154.39
		P. pseudosyringae	PSR	AC16	resi23				A. Chandelier						2	22055	-
		P. pseudosyringae	PSR	AC19	resi34				A. Chandelier						1	22013	-
		P. pseudosyringae*	PSR	CBS111772	CBS111772	111772	PSEU 6		A. De Cock	Germany			1997	soil under Quercus robur	1	21976	-
		P. pseudosyringae*	PSR	CBS111773	CBS111773	111773	PSEU 8		A. De Cock	France			1998	soil under Quercus robur	1	21954	-
		P. pseudosyringae*	PSR	MR60	F6-2				M. A. Redondo	Sweden		forest	2014	Aesculus hyppocastanum	1	21707	-
		P. pseudosyringae	PSR	SW17	JKI-034-13-7-01-2-0				S. Werres	Germany		forest	2013	Fraxinus excelsior; soil	1	21939	156.667	x
		P. pseudosyringae	PSR	SW18	JKI-037-13-7-02-2-0				S. Werres	Germany		forest	2013	Fraxinus excelsior; soil	1	21752	156.867	x
		P. pseudosyringae	PSR	TJ112	CL162				T. Jung	Chile		stream		water (baiting)	1	21772	-
		P. pseudosyringae	PSR	TJ190	BD019				T. Jung	Portugal	FB_TOMAD	forest		Prunus avium	2	21967	-
		P. pseudosyringae	PSR	TJ191	BD031				T. Jung	Portugal	FB_TOMAD	forest		Quercus pyrenaica	1	21780	-
		P. pseudosyringae	PSR	TJ192	BD322				T. Jung	Portugal	FH_PNSC	forest		Acer pseudoplatanus	1	21918	-
		P. psychrophila	PSY	TJ193	BD726				T. Jung	Portugal	FI_ALENT	forest		Quercus ilex	1	22038	-
		P. psychrophila	PSY	TJ194	BD780				T. Jung	Portugal	N	nursery		Quercus ilex	1	22051	-
4		P. alticola*	ALT	CBS121939	CBS121939	121939	CMW19425; CMW35429; PREM 59217		A. De Cock	South Africa	KwaZulu-Natal		2002	Eucalyptus dunnii	1	12211	-
		P. alticola	ALT	TJ168	BD201				T. Jung	Portugal	N	nursery		Eucalyptus nitens	1	12272	-
		P. megakarya*	MEK	CBS238.83	CBS238.83	238.83	ATCC 42100, IMI 202077		A. De Cock	Cameroon				Theobroma cacao; pod	1	23599	-
		P. palmivora	PAL	05/147	D/06/0080					Belgium			2006	Yucca sp.; stem	1	13173	-
		P. palmivora*	PAL	CBS148.88	CBS148.88	148.88	P3109	P. arecae	A. De Cock	USA	Florida			Chamaedorea seifrizii	1	15162	-
		P. palmivora*	PAL	PRI0347		236.30			P. Bonants	India				Cocos nucifera	1	14705	-
		P. palmivora*	PAL	PRI1050		298.29			P. Bonants	Trinidad and Tobago			1924	Theobroma cacao	1	14708	-
		P. quercetorum	QCT	TJ024	Anadia Q. faginea				T. Jung						1	12975	137.667	x
		P. quercetorum	QCT	TJ025	Anadia Q. rubra				T. Jung						1	12584	145.333	x
		P. quercetorum	QCT	TJ026	Anadia Q. pyrenaica				T. Jung						1	12785	-
		P. quercetorum	QCT	TJ195	BD347				T. Jung	Portugal	N	nursery		Quercus rubra	1	12858	-
5		P. castaneae*	CAS	CBS587.85	CBS587.85	587.85	ATCC 36818, IMI 325914		A. De Cock	Taiwan				soil	1	16284	-
		P. castaneae	CAS	TJ033	TW 76				T. Jung						1	-	136.067
		P. castaneae	CAS	TJ034	TW 10				T. Jung						1	16313	149.333	x
		P. castaneae	CAS	TJ035	TW 121				T. Jung						2	16305	-
		P. heveae*	HEV	CBS954.87	CBS954.87	954.87	ATCC 38692, P1000		A. De Cock	Guatemala				Persea sp.; canker of trunk	1	16098	-
		P. heveae*	HEV	CBS958.87	CBS958.87	958.87	ATCC 46299, P1717		A. De Cock	USA	North Carolina			Rhododendron sp.; stem and leaf	1	16081	-
		P. heveae	HEV	TJ013	TW71				T. Jung						1	15956	137.4	x
		P. heveae	HEV	TJ014	TW72				T. Jung						1	16061	129	x
		P. heveae	HEV	TJ015	TW73				T. Jung						1	16091	-
		P. heveae	HEV	TJ016	TW74				T. Jung						1	15950	141.9	x
		P. sp. novaeguineae*	NOV	CBS955.87	CBS955.87	955.87	ATCC 52233	P. colocasiae	A. De Cock	India				Colocasia esculenta	1	15830	-
6		P. asparagi	ASP	TJ200	TJ875				T. Jung						1	28265	-
		P. asparagi	ASP	TJ202	TJ1037				T. Jung						1	28312	-
		P. asparagi	ASP	TJ203	TJ1041				T. Jung						1	28331	-
	6-7b	P. niederhauseri × asparagi-related*	NIE×ASPr	PRI0413		121535	PD 98/8/4259	P. asparagi	P. Bonants	Netherlands			1998	Asparagus officinalis	1	42192	-
	6a	P. gemini	GEM	16/058	CBS123381	123381	PD 98/11917		W.M.A. Man in 't Veld	Netherlands			1998	Zostera marina	1	22066	-
		P. gemini	GEM	16/059	CBS141308	141308	PD 015 05337091		W.M.A. Man in 't Veld	Sweden			2015	Zostera marina; seeds	1	21542	-
		P. gemini	GEM	16/060	CBS141307	141307	PD 015 05628796		W.M.A. Man in 't Veld	Germany			2015	Zostera marina; seeds	1	21985	-
		P. humicola*	HUM	CBS200.81	CBS200.81	200.81	ATCC 52179, IFO 32771		A. De Cock	Taiwan		orchard		soil from citrus orchard	2	24589	-
		P. humicola*	HUM	PRI0791		114083	P6702		P. Bonants	Taiwan				Phaseolus sp.	1	24501	-
		P. inundata	INU	08/004	D/08/1015					Belgium		nursery	2008	recirculation water tomato nursery	1	26892	-
		P. inundata	INU	09/001	D/09/0372					Belgium		nursery	2009	recirculation water tomato nursery	1	27164	303.227	x
		P. inundata	INU	09/003	D/09/3089					Belgium		nursery	2009	recirculation water tomato nursery (baiting)	1	27415	295.153	x
		P. inundata*	INU	CBS215.85	CBS215.85	215.85	IFO 32716		A. De Cock	Netherlands			1983	Zostera marina, decaying leaf	1	25641	-
		P. rosacearum*	ROS	MR65	N8-11/4				M. A. Redondo	Sweden		nursery	2014	Quercus robur (baiting)	1	21080	-
		P. rosacearum*	ROS	PRI1072		124696	ATCC MYA-4456		P. Bonants	USA	California			Malus sp.	1	21428	-
		P. taxon Walnut	WAL	SW33	BBA P 1813		P 1813	P. drechsleri	S. Werres	USA				Prunus avium	1	21536	129	x
	6b	P. amnicola	AMN	TJ123	BD246				T. Jung	Portugal	RH_PNSC	river			1	22286	-
		P. amnicola × chlamydospora	AMN×CHL	TJ113	BD061			P. amnicola	T. Jung	Portugal	RG_MNL	river			1	32335	-
		P. amnicola × chlamydospora	AMN×CHL	TJ118	BD271			P. amnicola	T. Jung	Portugal	RH_PNSC	river			1	31576	157	x
		P. amnicola × chlamydospora	AMN×CHL	TJ119	BD242			P. amnicola	T. Jung	Portugal	RH_PNSC	river			1	32121	165	x
		P. bilorbang*	BIL	PRI1090					P. Bonants						1	27938	-
		P. bilorbang	BIL	TJ166	BD261				T. Jung	Portugal	RH_PNSC	river			1	27849	-
		P. bilorbang	BIL	TJ167	BD446				T. Jung	Portugal	RE_PNSE	river			1	28153	-
		P. chlamydospora	CHL	04/001	D/04/1411					Belgium		nursery	2004	recirculation water ornamental nursery	1	25661	149.798	x
		P. chlamydospora	CHL	04/004	D/04/2094					Belgium		nursery	2004	recirculation water ornamental nursery	1	27928	151.566	x
		P. chlamydospora	CHL	05/016	D/05/1394			P. gonapodyides		Belgium		nursery	2005	recirculation water ornamental nursery (baiting)	1	27118	-
		P. chlamydospora	CHL	06/015	D/06/1507			P. gonapodyides		Belgium		nursery	2006	recirculation water ornamental nursery (baiting)	1	26646	-
		P. chlamydospora	CHL	07/003	D/07/0956					Belgium		nursery	2007	recirculation water ornamental nursery (baiting)	1	27740	151.723	x
		P. chlamydospora	CHL	07/005	D/07/0963					Belgium		nursery	2007	recirculation water ornamental nursery (baiting)	1	26766	-
		P. chlamydospora	CHL	10/003	D/10/0795			P. gonapodyides					2010	Picea sp.	1	27453	153.596	x
		P. chlamydospora	CHL	12/040	D/12/3812								2012	Carpinus betulus; roots (baiting)	1	20249	141.525	x
		P. chlamydospora	CHL	TJ170	BD137				T. Jung	Portugal	RA_PNPG	river			1	25816	-
		P. chlamydospora	CHL	TJ172	BD267				T. Jung	Portugal	RH_PNSC	river			1	25527	-
		P. chlamydospora	CHL	TJ173	BD365				T. Jung	Portugal	RD_MNB	river			1	24868	-
		P. chlamydospora × lacustris	CHL×LAC	13/005	D/13/0665								2013	Forsythia sp.; roots (baiting)	1	29954	159.407	x
		P. chlamydospora × lacustris	CHL×LAC	SS01	11a			P. chlamydospora	S. Slavov	Bulgaria		river	2016	water (baiting)	1	32720	224.667	x
		P. crassamura	CRA	TJ179	BD701				T. Jung	Portugal	N_ICNF	nursery		Quercus robur	1	19670	218	x
		P. crassamura	CRA	TJ180	BD810				T. Jung	Portugal	N_ICNF	nursery		Arbutus unedo	1	19650	217.333	x
		P. gonapodyides	GON	05/003	D/05/0898					Belgium		nursery	2005	recirculation water ornamental nursery (baiting)	1	27019	-
		P. gonapodyides	GON	05/004	D/05/0905					Belgium		nursery	2005	recirculation water ornamental nursery (baiting)	1	25443	170.918	x
		P. gonapodyides	GON	05/015	D/05/1390					Belgium		nursery	2005	recirculation water ornamental nursery (baiting)	1	24866	177.704	x
		P. gonapodyides	GON	05/017						Belgium		nursery	2005	recirculation water ornamental nursery	1	25623	163.789	x
		P. gonapodyides	GON	05/020	D/05/1525					Belgium		nursery	2005	recirculation water ornamental nursery (baiting)	1	27301	-
		P. gonapodyides	GON	05/025	D/05/1771					Belgium		nursery	2005	recirculation water ornamental nursery (baiting)	1	24815	274.368	x
		P. gonapodyides	GON	06/001	D/06/0246					Belgium		nursery	2006	Taxus baccata; roots	1	26274	266.239	x
		P. gonapodyides	GON	07/004	D/07/0962					Belgium		nursery	2007	recirculation water ornamental nursery (baiting)	1	27115	271.875	x
		P. gonapodyides	GON	07/007						Belgium		nursery	2007	recirculation water ornamental nursery (baiting)	1	27295	273.952	x
		P. gonapodyides	GON	08/001	D/08/0535					Belgium		water bassin chicory	2008	water bassin	1	26797	-
		P. gonapodyides	GON	14/049	D/14/2409								2014	Ilexsp. “Blue Prince”	1	25762	176.317	x
		P. gonapodyides	GON	AC18	resi32				A. Chandelier	Belgium	Goé	river	2014	water	1	24761	-
		P. gonapodyides*	GON	CBS114340	CBS114340	114340	LYN 836		A. De Cock	France			2003	Prunus persica; rot of bud sticks	1	27580	-
		P. gonapodyides*	GON	MR29	R6.3-21				M. A. Redondo	Sweden		river	2014	water (baiting)	1	23392	-
		P. gonapodyides*	GON	MR30	R8.7-16				M. A. Redondo	Sweden		river	2014	water (baiting)	1	26778	-
		P. gonapodyides*	GON	MR31	R10.1-3				M. A. Redondo	Sweden		river	2014	water (baiting)	1	24686	-
		P. gonapodyides*	GON	MR32	R11.3-13				M. A. Redondo	Sweden		river	2014	water (baiting)	1	25150	-
		P. gonapodyides*	GON	MR34	R15.5-5				M. A. Redondo	Sweden		river	2014	water (baiting)	1	24209	-
		P. gonapodyides*	GON	MR35	R16.3-6				M. A. Redondo	Sweden		river	2014	water (baiting)	1	24892	-
		P. gonapodyides*	GON	MR36	R16.5-18				M. A. Redondo	Sweden		river	2014	water (baiting)	1	24616	-
		P. gonapodyides*	GON	MR37	N6-4/1b				M. A. Redondo	Sweden		nursery	2014	Fagus sylvatica (baiting)	1	28006	-
		P. gonapodyides	GON	SS07	66c				S. Slavov	Bulgaria		river	2016	water (baiting)	1	28992	-
		P. gonapodyides	GON	TJ181	BD468				T. Jung	Portugal	FE_PNSE	forest		Alnus glutinosa	1	27456	-
		P. gregata*	GRE	MR38	R10.3-1				M. A. Redondo	Sweden		river	2014	water (baiting)	1	24430	-
		P. gregata*	GRE	MR39	R10.3-3				M. A. Redondo	Sweden		river	2014	water (baiting)	1	25105	-
		P. lacustris	LAC	05/013	D/05/1235					Belgium		nursery	2005	recirculation water tomato nursery (baiting)	1	23517	172.892	x
		P. lacustris	LAC	05/019	D/05/1523					Belgium		nursery	2005	recirculation water ornamental nursery (baiting)	1	22659	-
		P. lacustris	LAC	06/014	D/06/0407					Belgium		nursery	2006	recirculation water ornamental nursery (baiting)	1	24071	-
		P. lacustris	LAC	07/002	D/07/0909					Belgium		nursery	2007	recirculation water tomato nursery (baiting)	1	-	153.379
		P. lacustris*	LAC	CBS113346	CBS113346	113346	MAFF 855	P. gonapodyides	A. De Cock	New Zealand			2003	water in storage dam	1	22877	-
		P. lacustris	LAC	CH01	01-01				C. Husson	France		river (Meurthe)	2015	water	1	21882	165.667	x
		P. lacustris	LAC	CH02	01-02				C. Husson	France		river (Meurthe)	2015	water	1	23803	-
		P. lacustris	LAC	CH04	03-02				C. Husson	France		river (Meurthe)	2015	water	1	-	157.9
		P. lacustris	LAC	CH05	03-03				C. Husson	France		river (Meurthe)	2015	water	1	23825	-
		P. lacustris	LAC	CH06	04 01				C. Husson	France		river (Meurthe)	2015	water	1	22959	-
		P. lacustris	LAC	CH14	23-03				C. Husson	France		river (Moselle)	2015	water	1	22782	-
		P. lacustris	LAC	CH21	31-07				C. Husson	France		river (Madon)	2015	water	1	23941	-
		P. lacustris	LAC	CH22	33-01				C. Husson	France		river (Madon)	2015	water	1	20866	-
		P. lacustris	LAC	CH25	41-08				C. Husson	France		river (Seille)	2015	water	1	21776	-
		P. lacustris	LAC	CH27	41-11				C. Husson	France		river (Seille)	2015	water	1	21168	-
		P. lacustris	LAC	CH31	44-03				C. Husson	France		river (Seille)	2015	water	1	23146	-
		P. lacustris	LAC	CH36	52-01				C. Husson	France		river (Moselle)	2015	water	1	22969	-
		P. lacustris	LAC	CH44	64-02				C. Husson	France		river (Esch)	2015	water	1	23767	-
		P. lacustris*	LAC	MR40	R1.1-4				M. A. Redondo	Sweden		river	2014	water (baiting)	1	21020	-
		P. lacustris*	LAC	MR42	R4.10-11				M. A. Redondo	Sweden		river	2014	water (baiting)	1	23140	-
		P. lacustris*	LAC	MR43	R4.10-16				M. A. Redondo	Sweden		river	2014	water (baiting)	1	22532	-
		P. lacustris*	LAC	MR45	R11.12-10				M. A. Redondo	Sweden		river	2014	water (baiting)	1	23027	-
		P. lacustris*	LAC	MR46	R12.9-8				M. A. Redondo	Sweden		river	2014	water (baiting)	1	22846	-
		P. lacustris*	LAC	MR47	R16.9-23				M. A. Redondo	Sweden		river	2014	water (baiting)	1	23281	-
		P. lacustris*	LAC	MR48	R13.7-7				M. A. Redondo	Sweden		river	2014	water (baiting)	1	22944	-
		P. lacustris	LAC	SS08	69b				S. Slavov	Bulgaria		river	2016	water (baiting)	1	23911	-
		P. lacustris	LAC	TJ183	BD416				T. Jung	Portugal	RE_PNSE	forest			1	24309	-
		P. lacustris	LAC	TS02	R3				T. C. Sanchez	Austria	Thaya river, Münchreith a.d. Thaya	river	2015	water (baiting)	1	23469	-
		P. lacustris	LAC	TS03	R9				T. C. Sanchez	Austria	Drau river, Selkach	river	2015	water (baiting)	1	23130	-
		P. ×lacustris*	×LAC	MR44	R8.11-2			P. lacustris	M. A. Redondo	Sweden		river	2014	water (baiting)	1	31448	-
		P. megasperma	MEG	14/085	D/14/5397								2014	Taxus sp.	1	29819	283.192	x
		P. megasperma	MEG	AC17	resi25				A. Chandelier						1	30546	-
		P. megasperma	MEG	AC24	resi115				A. Chandelier						2	30893	-
		P. megasperma*	MEG	CBS137.87	CBS137.87	137.87			A. De Cock	Norway			1986	Daucus carota	1	29924	-
		P. megasperma*	MEG	MR49	R16.1-16				M. A. Redondo	Sweden		river	2014	water (baiting)	1	30601	-
		P. megasperma*	MEG	MR50	R16.1-22				M. A. Redondo	Sweden		river	2014	water (baiting)	1	29230	-
		P. megasperma-related	MEGr	TJ185	BD811			P. megasperma	T. Jung	Portugal	N_ICNF	nursery		Arbutus unedo	1	35186	-
		P. pinifolia*	PIF	PRI1065		122924	CMW 26668		P. Bonants	Chili	Biobío			Pinus radiata; needles	1	26237	-
		P. sp. hungarica	HUN	AC22	resi89				A. Chandelier						2	35931	-
		P. thermophila	THE	TJ126	BD126				T. Jung	Portugal	RJ_ALG	river			1	21306	-
		P. thermophila	THE	TJ127	BD233				T. Jung	Portugal	RH_PNSC	river			1	21521	-
		P. thermophila	THE	TJ165	BD072				T. Jung	Portugal	RJ_ALG	river			1	21388	-
		P. thermophila × amnicola	THE×AMN	TJ121	BD129				T. Jung	Portugal	RJ_ALG	river			1	32498	-
		P. thermophila × amnicola	THE×AMN	TJ122	BD131				T. Jung	Portugal	RJ_ALG	river			1	32476	-
		P. thermophila × amnicola	THE×AMN	TJ124	BD238			P. thermophila-related	T. Jung	Portugal	RH_PNSC	river			1	32207	-
		P. thermophila × amnicola	THE×AMN	TJ125	BD240			P. thermophila	T. Jung	Portugal	RH_PNSC	river			1	32784	-
		P. thermophila × amnicola	THE×AMN	TJ114	BD054				T. Jung	Portugal	RG_MNL	river			1	32337	159	x
		P. thermophila × amnicola	THE×AMN	TJ115	BD056				T. Jung	Portugal	RG_MNL	river			1	32784	146	x
		P. thermophila × amnicola	THE×AMN	TJ116	BD059				T. Jung	Portugal	RG_MNL	river			1	32588	-
		P. thermophila × amnicola	THE×AMN	TJ117	BD064				T. Jung	Portugal	RG_MNL	river			1	32824	-
		P. ×stagnum	×STA	TJ171	BD430				T. Jung	Portugal	RE_PNSE	river			1	29459	-
7	7a	P. europaea*	EUR	CBS109053	CBS109053	109053	Lüb 4/3		A. De Cock	Germany			1995	rhizosphere of Quercus robur	1	23001	-
		P. europaea	EUR	SW37	BBA 12/02-3		EUR1		S. Werres						1	23002	206	x
		P. fragariae*	FRA	CBS309.62	CBS309.62	309.62	ATCC 11107		A. De Cock	United Kingdom	Scotland			Fragaria ×ananassa; fruit	1	22509	-
		P. fragariae	FRA	JA06	LSVM 773		BBA L1		J. Aguayo	Germany			1983	Fragaria ×ananassa; collar	1	22514	281.333	x
		P. fragariae	FRA	SW38	BBA L1				S. Werres	Germany		strawberry field	1983	Fragaria ×ananassa	1	22495	-
		P. fragariae	FRA	SW39	BBA 11/94-KO18				S. Werres	Germany			1994	Fragaria ×ananassa 'Elsanta'	1	22521	272.667	x
		P. fragariae	FRA	SW40	BBA 45				S. Werres	Germany		field	1979	Fragaria ×ananassa	1	22497	-
		P. fragariae	FRA	SW41	BBA 46				S. Werres	Germany			1980	Fragaria ×ananassa	1	22531	-
		P. rubi	RUB	05/058	2209			P. fragariae	A. Chandelier	France				Fragaria ×ananassa	1	21958	-
		P. rubi*	RUB	CBS967.95	CBS967.95	967.95	ATCC 90442, IMI 355974		A. De Cock	United Kingdom	Scotland		1985	Rubus sp.	1	22203	-
		P. rubi*	RUB	PRI0040					P. Bonants	United Kingdom	Scotland				1	22335	-
		P. uliginosa*	ULI	CBS109054	CBS109054	109054	ULI 1		A. De Cock	Poland			1998	rhizosphere of Quercus robur	1	22385	-
		P. uliginosa*	ULI	CBS109055	CBS109055	109055	ULI 2		A. De Cock	Germany			1998	rhizosphere of Quercus robur	1	22365	-
		P. uliginosa	ULI	SW48	BBA 12/02-1				S. Werres	Germany					1	22348	-
		P. uniformis	UNI	AC05	2271				A. Chandelier	Belgium	Stavelot	riparian tree	2001	Alnus glutinosa; bark of riparian tree	1	23219	348.394	x
		P. uniformis	UNI	AC06	2276				A. Chandelier	Belgium	Spiennes	riparian tree	2001	Alnus glutinosa; bark of riparian tree	1	-	316.825
		P. uniformis	UNI	AC07	2277				A. Chandelier	Belgium	Habay-La-Neuve	riparian tree	2001	Alnus glutinosa; bark of riparian tree	1	23238	327.178	x
		P. uniformis*	UNI	MR67	N8-13				M. A. Redondo	Sweden		nursery	2013	Alnus glutinosa	1	21482	-
		P. uniformis*	UNI	MR68	R3-8.1				M. A. Redondo	Sweden		forest	2013	Alnus glutinosa	1	21816	-
		P. uniformis*	UNI	MR69	R4-5.1				M. A. Redondo	Sweden		forest	2013	Alnus glutinosa	1	22851	-
		P. uniformis*	UNI	MR70	R16-7.5				M. A. Redondo	Sweden		forest	2013	Alnus glutinosa	1	22968	-
		P. uniformis*	UNI	MR71	R15-6.2				M. A. Redondo	Sweden		forest	2013	Alnus glutinosa	1	23189	-
		P. uniformis	UNI	SW06	BBA 7/03				S. Werres	Germany		open landscape	2002	Alnus glutinosa	1	23163	-
		P. uniformis	UNI	SW50	JKI-005-16-8-00-0-2.3		LSVM103, PAM90	P. multiformis	S. Werres	Netherlands		soil riverbank		Alnus glutinosa	1	23241	-
		P. uniformis	UNI	TJ007	ALN 58		Vils EA Weißerlenbait		T. Jung	Germany		riparian tree	1998	Alnus glutinosa	1	21608	-
		P. uniformis	UNI	TJ008	P887				T. Jung	Sweden		riparian tree	1997	Alnus glutinosa	2	22967	-
		P. uniformis	UNI	TJ009	155 C				T. Jung	Hungary			1999	Alnus glutinosa	1	23023	-
		P. ×alni	×ALN	AC01	2199				A. Chandelier	Belgium	Grez-Doiceau	riparian tree	1999	Alnus glutinosa; bark of riparian tree	1	46976	532.086	x
		P. ×alni	×ALN	AC02	2201				A. Chandelier	Belgium	Grand-Halleux	riparian tree	2000	Alnus glutinosa; bark of riparian tree	1	41486	513.038	x
		P. ×alni	×ALN	AC03	2280				A. Chandelier	Belgium	Villers-Sur-Lesse	riparian tree	2001	Alnus glutinosa; bark of riparian tree	1	47273	843.712	x
		P. ×alni*	×ALN	CBS117375	CBS117375	117375	Héviz 4/2		A. De Cock	Hungary				Alnus glutinosa; root	1	47010	-
		P. ×alni*	×ALN	MR72	R9-12B.1				M. A. Redondo	Sweden		forest	2013	Alnus glutinosa	1	42914	-
		P. ×alni*	×ALN	MR73	R10-10.3				M. A. Redondo	Sweden		forest	2013	Alnus glutinosa	1	40931	-
		P. ×alni	×ALN	SW01	BBA 8/00				S. Werres	Germany		river bank	2000	Alnus glutinosa	1	41662	-
		P. ×alni	×ALN	SW02	BBA 44/03-4				S. Werres	Germany		river bank	2003	Alnus glutinosa	1	44790	-
		P. ×alni	×ALN	SW49	JKI-026-15-8-01-2-2.3				S. Werres	Germany		open landscape	2005	Alnus glutinosa	1	44028	-
		P. ×alni	×ALN	TJ001	ALN 45		Sig3		T. Jung	Germany		planting	1999	Alnus glutinosa	2	43712	-
		P. ×alni	×ALN	TJ002	Hevic 29		WPC P10568		T. Jung	Hungary			1999	Alnus glutinosa	1	47003	-
		P. ×alni	×ALN	TJ003	Miño Alnus 5		MAL5		T. Jung	Spain		riparian tree	2009	Alnus glutinosa	1	41731	-
		P. ×alni	×ALN	TJ006	PHAKA 12		PHAKA 12	P. multiformis	T. Jung	Croatia		riparian tree	2012	Alnus glutinosa	1	45116	-
		P. ×alni	×ALN	TJ140	BD051				T. Jung	Portugal	FB_TOMAD	forest		Alnus glutinosa	1	47242	-
		P. ×alni	×ALN	TJ141	BD831				T. Jung	Portugal	FB_TOMAD	forest		Alnus glutinosa	1	44467	-
		P. ×alni	×ALN	TJ142	BD052				T. Jung	Portugal	FB_TOMAD	forest		Alnus glutinosa	1	45540	-
		P. ×alni	×ALN	TJ143	BD053			P. multiformis	T. Jung	Portugal	FB_TOMAD	forest		Alnus glutinosa	1	48176	565.333	x
		P. ×alni	×ALN	TJ144	BD837			P. multiformis	T. Jung	Portugal	FB_TOMAD	forest		Alnus glutinosa	1	45777	-
		P. ×alni	×ALN	TJ145	BD460			P. multiformis	T. Jung	Portugal	FE_PNSE	forest		Alnus glutinosa	1	47754	505.333	x
		P. ×alni	×ALN	TJ146	BD862			P. multiformis	T. Jung	Portugal	FE_PNSE	forest		Alnus glutinosa	1	46954	-
		P. ×alni	×ALN	TJ147	BD461				T. Jung	Portugal	FE_PNSE	forest		Alnus glutinosa	1	46583	-
		P. ×alni	×ALN	TJ148	BD864				T. Jung	Portugal	FE_PNSE	forest		Alnus glutinosa	1	47200	-
		P. ×alni	×ALN	TJ149	BD574				T. Jung	Portugal	FE_PNSE	forest		Alnus glutinosa	1	45215	-
		P. ×attenuata-related	×ATTr	TJ105	VN 273				T. Jung	Vietnam		swampy streambed			1	25147	300.667	x
		P. ×cambivora	×CAM	05/006					S. Werres						1	35675	458.322	x
		P. ×cambivora	×CAM	05/027	S/05/0306					Belgium			2005	Castanea sativa	1	35423	471.92	x
		P. ×cambivora-related	×CAMr	09/004									2009		1	34091	-
		P. ×cambivora	×CAM	10/010	D/10/2029								2010	Fagus sp.	1	-	429.019
		P. ×cambivora	×CAM	AC08	3399H				A. Chandelier	Belgium	Aublain	forest	2005	Fagus sylvatica; bark of forest tree	1	33097	426	x
		P. ×cambivora	×CAM	AC09	4557H				A. Chandelier	Belgium	Mortehan	forest	2014	Fagus sylvatica; bark of forest tree	1	34592	510	x
		P. ×cambivora	×CAM	AC12	resi75				A. Chandelier	Belgium			2014	Fagus sylvatica	1	36170	423	x
		P. ×cambivora	×CAM	AC13	3401H				A. Chandelier	Belgium			2005	Fagus sylvatica	1	36167	428	x
		P. ×cambivora	×CAM	AC25	resi128				A. Chandelier	Belgium	Mochamps	river	2015	water	1	36813	-
		P. ×cambivora*	×CAM	CBS356.78	CBS356.78	356.78			A. De Cock	Belgium			1978	Chamaecyparis sp.	1	34760	-
		P. ×cambivora*	×CAM	MR21	R3.17-5				M. A. Redondo	Sweden		river	2014	water (baiting)	1	36534	-
		P. ×cambivora*	×CAM	MR22	N6-4/1				M. A. Redondo	Sweden		nursery	2014	Fagus sylvatica (baiting)	1	36907	-
		P. ×cambivora*	×CAM	MR23	N6-4/2b				M. A. Redondo	Sweden		nursery	2014	Fagus sylvatica (baiting)	1	35801	-
		P. ×cambivora*	×CAM	MR24	F12-1/5				M. A. Redondo	Sweden		forest	2014	Fagus sylvatica (baiting)	1	35484	-
		P. ×cambivora	×CAM	SS10	Als1				S. Slavov	Bulgaria		river bank	2015	Alnus sp. (soil bating)	1	36216	-
		P. ×cambivora	×CAM	TJ067	Wald 9		TJ 0029; SK 9		T. Jung	Slovakia		forest	2013	Fagus sylvatica	1	35884	462	x	Jung et al (2017) Persoonia
		P. ×cambivora	×CAM	TJ068	C Fagus		TJ 0030; DE 1		T. Jung	Germany		nursery		Fagus sylvatica	1	35945	445	x	Jung et al (2017) Persoonia
		P. ×cambivora	×CAM	TJ069	VI 4a Fagus		TJ 0201; IT 6-4		T. Jung	Italy	Sicily		2013	Fagus sylvatica	1	35552	458	x	Jung et al (2017) Persoonia
		P. ×cambivora	×CAM	TJ071	Tormes planting 1		TJ 0929; ES 1		T. Jung	Spain	Rio Tormes	riparian planting	2012	Alnus glutinosa	1	33245	435	x	Jung et al (2017) Persoonia
		P. ×cambivora	×CAM	TJ072	VI 3b Fagus		IT 6-3		T. Jung	Italy				Fagus sylvatica	1	-	460
		P. ×cambivora	×CAM	TJ073	P8-04	114086	ATCC 36228, P1431		T. Jung	Australia				Malus sylvestris	1	-	285
		P. ×cambivora	×CAM	TJ074	P7-04	114087	ATCC 46719, P0592		T. Jung	USA	Oregon			Abies procera	1	34959	457	x	Jung et al (2017) Persoonia
		P. ×cambivora-related	×CAMr	TJ075	P9-04		IMI 229178		T. Jung	Japan				Malus pumila	1	35784	479	x	Jung et al (2017) Persoonia
		P. ×cambivora	×CAM	TJ076	P526		4031.O1		T. Jung	USA				Chrysolepsis chrysophila	1	-	457
		P. ×cambivora	×CAM	TJ077	P513		4044.1		T. Jung	USA				Chrysolepsis chrysophila	1	-	462
		P. ×cambivora	×CAM	TJ078	P518		4050.1		T. Jung	USA		forest	2001	Chrysolepsis chrysophila	1	35544	468	x	Jung et al (2017) Persoonia
		P. ×cambivora-related	×CAMr	TJ080	P514		4044.7		T. Jung	USA	Oregon			Chrysolepsis chrysophila	1	32730	395	x	Jung et al (2017) Persoonia
		P. ×cambivora	×CAM	TJ081	CL1		CL 1		T. Jung	Chili		amenity stand		Fagus sylvatica	1	35745	489	x	Jung et al (2017) Persoonia
		P. ×cambivora	×CAM	TJ083	CL5		CL 5		T. Jung	Chili				Fagus sylvatica	1	-	480
		P. ×cambivora	×CAM	TJ085	Site 1 castanea I/1		PT 1-1		T. Jung	Portugal				Castanea sativa	1	36158	478	x	Jung et al (2017) Persoonia
		P. ×cambivora	×CAM	TJ086	Site 3 castanea I F1		PT 3-1		T. Jung	Portugal				Castanea sativa	1	-	458
		P. ×cambivora	×CAM	TJ087	Site 7 castanea III P1		PT 7-3		T. Jung	Portugal				Castanea sativa	1	-	451
		P. ×cambivora	×CAM	TJ090	W1846		W1846		T. Jung	Australia		forest		soil	1	-	447
		P. ×cambivora	×CAM	TJ150	BD004				T. Jung	Portugal	FB_TOMAD	forest		Castanea sativa	1	36382	-
		P. ×cambivora	×CAM	TJ151	BD281				T. Jung	Portugal	FA_PNPG	forest		Acer pseudoplatanus	1	36386	-
		P. ×cambivora	×CAM	TJ152	BD400				T. Jung	Portugal	RE_PNSE	river			1	36431	-
		P. ×cambivora	×CAM	TJ153	BD495				T. Jung	Portugal	N	nursery		Quercus ilex	1	36300	-
		P. ×cambivora-related	×CAMr	TJ079	P115	111329	KACC 40159		T. Jung	South Korea			1996	Malus pumila var. dulcissima	1	35700	454	x	Jung et al (2017) Persoonia
		P. ×heterohybrida	×HET	TJ036	TW 28				T. Jung	Taiwan					1	34686	338	x	Jung et al (2017) Persoonia
		P. ×heterohybrida	×HET	TJ037	TW 29				T. Jung	Taiwan					1	30211	324	x	Jung et al (2017) Persoonia
		P. ×heterohybrida	×HET	TJ038	TW 30	141207	TW 30		T. Jung	Taiwan	Tributary of Ha-pen river	river	2013	water (baiting)	1	30152	331	x	Jung et al (2017) Persoonia
		P. ×heterohybrida	×HET	TJ039	TW 31				T. Jung	Taiwan					1	-	339
		P. ×heterohybrida	×HET	TJ040	TW 32				T. Jung	Taiwan					1	-	343
		P. ×heterohybrida	×HET	TJ041	TW 33				T. Jung	Taiwan					1	-	327
		P. ×heterohybrida	×HET	TJ042	TW 34				T. Jung	Taiwan					1	-	330
		P. ×heterohybrida	×HET	TJ043	TW 35				T. Jung	Taiwan					1	-	329
		P. ×heterohybrida	×HET	TJ046	TW 39				T. Jung	Taiwan					1	-	340
		P. ×heterohybrida	×HET	TJ047	TW 40				T. Jung	Taiwan					1	-	320
		P. ×heterohybrida	×HET	TJ048	TW 46	141206	TW 46		T. Jung	Taiwan	Tributary of Ha-pen river	river	2013	water (baiting)	1	-	318
		P. ×heterohybrida	×HET	TJ049	TW 47				T. Jung	Taiwan					1	-	313
		P. ×heterohybrida	×HET	TJ050	TW 48				T. Jung	Taiwan					1	-	334
		P. ×heterohybrida	×HET	TJ053	TW 51				T. Jung	Taiwan					1	-	339
		P. ×heterohybrida	×HET	TJ055	TW 56				T. Jung	Taiwan					1	-	320
		P. ×heterohybrida	×HET	TJ057	TW 59				T. Jung	Taiwan					1	-	323
		P. ×heterohybrida-related	×HETr	TJ106	VN 081			P. ×heterohybrida	T. Jung	Vietnam		stream		water (baiting)	1	35124	543.333	x
		P. ×heterohybrida-related	×HETr	TJ107	VN 204			P. ×heterohybrida	T. Jung	Vietnam		stream		water (baiting)	1	35567	518.333	x
		P. ×heterohybrida-related	×HETr	TJ108	VN 398			P. ×heterohybrida	T. Jung	Vietnam		stream		water (baiting)	1	34884	560.94	x
		P. ×heterohybrida-related	×HETr	TJ109	VN 074			P. ×heterohybrida	T. Jung	Vietnam		stream		water (baiting)	1	35880	541.05	x
		P. ×incrassata	×INC	TJ060	TW 43				T. Jung	Taiwan					1	-	619
		P. ×incrassata	×INC	TJ061	TW 269/TW 43 m1	141209	TW 269		T. Jung	Taiwan	Tributary of Ha-pen river	river	2013	water (baiting)	1	54693	639	x	Jung et al (2017) Persoonia
		P. ×incrassata	×INC	TJ062	TW 283/TW 43 m2	141208	TW 283		T. Jung	Taiwan	Tributary of Ha-pen river	river	2013	water (baiting)	1	52124	648	x	Jung et al (2017) Persoonia
		P. ×incrassata	×INC	TJ063	TW 299				T. Jung	Taiwan					1	45996	650	x	Jung et al (2017) Persoonia
		P. ×incrassata	×INC	TJ064	TW 344				T. Jung	Taiwan					1	-	654
		P. ×incrassata	×INC	TJ065	TW 347				T. Jung	Taiwan					1	-	651
		P. ×incrassata	×INC	TJ066	TW 350				T. Jung	Taiwan					1	-	648
		P. ×multiformis	×MUF	AC04	2274				A. Chandelier	Belgium	Vitrival	riparian tree	2001	Alnus glutinosa; bark of riparian tree	1	38448	653.046	x
		P. ×multiformis	×MUF	SW03	BBA PAM 54				S. Werres	France			2000	Alnus glutinosa	1	36407	-
		P. ×multiformis	×MUF	SW04	BBA 71109				S. Werres	Germany			1998	Alnus sp.	1	32378	-
		P. ×multiformis	×MUF	TJ004	PAM 396				T. Jung	France		riparian tree	2009	Alnus incana	1	38171	-
		P. ×multiformis	×MUF	TJ005	P889				T. Jung	Germany		riparian tree	1995	Alnus incana	1	37816	-
	7b	P. melonis	MEL	SW31	BBA P 3588		P 3588	P. drechsleri	S. Werres	China				Cucumis sativa	2	29087	-
		P. niederhauseri	NIE	AB02	CREADC-Om154				A. Belisario	Italy				Hedera helix	1	27807	324.85	x
		P. niederhauseri	NIE	AB03	CREADC-Om157				A. Belisario	Italy				Hedera helix	1	27667	-
		P. niederhauseri	NIE	AB04	10045				A. Belisario	Norway				Hedera helix	1	28120	343	x
		P. niederhauseri	NIE	SW14	BBA 70447				S. Werres	Germany			1998	Spathiphyllum montanum	2	30834	-
		P. niederhauseri	NIE	SW15	JKI-069-11-0-01-2-0				S. Werres	Germany			2011	Heuchera sp.	1	-	350.333
		P. niederhauseri	NIE	SW25	BBA 62679				S. Werres	Iran			1962	Beta vulgaris	1	28147	-
		P. niederhauseri	NIE	SW32	BBA 65514			P. drechsleri	S. Werres	Germany		nursery	1991	Hedera sp.; nursery	1	30640	-
		P. niederhauseri	NIE	SW36	BBA 65421			P. drechsleri	S. Werres	Belgium		nursery	1990	Spathiphyllum sp.	1	31851	-
		P. pistaciae*	PIS	PRI1066		125020			P. Bonants	Iran				Pistacia vera	1	27763	-
		P. niederhauseri-related	NIEr	AB05	CREADC-Om233				A. Belisario	Italy				Albizia julibrissin	1	27279	403.433	x
		P. niederhauseri-related	NIEr	AB06	CREADC-Om213				A. Belisario	Italy				Albizia julibrissin	1	38037	-
		P. niederhauseri-related	NIEr	AB07	CREADC-Om287				A. Belisario	Italy				Albizia julibrissin	1	39677	-
		P. niederhauseri-related	NIEr	AB08	CREADC-Om288				A. Belisario	Italy				Albizia julibrissin	1	39370	-
		P. niederhauseri-related	NIEr	AB09	CREADC-Om289				A. Belisario	Italy				Albizia julibrissin	1	38265	-
		P. sojae*	SOJ	PRI0898		313.62	ATCC 16708		P. Bonants	USA	Ohio			Glycine max	1	27402	-
		P. sojae*	SOJ	PRI0961		111347	KACC 40412		P. Bonants	South Korea	Hongseong		1996	Glycine max	1	27409	-
		P. vignae*	VIG	PRI0462		241.73			P. Bonants	Australia	Queensland		1961	Vigna sinensis	1	26886	-
		P. vignae	VIG	SW27	BBA P3017				S. Werres	Australia			<1992	Vigna unguiculata	1	23538	-
	7c	P. cinnamomi	CIN	05/063	69094				S. Werres	Germany		nursery	1994	Camellia sp.	1	28033	-
		P. cinnamomi	CIN	05/115	D/05/1892					Belgium			2005	Calluna 'Amethyst'	1	27884	-
		P. cinnamomi	CIN	10/009	D/10/2123								2010	Quercus hispanica	1	29174	406.405	x
		P. cinnamomi	CIN	10/069	D/10/3456							nursery	2010	Rhododendron simsii	1	28028	-
		P. cinnamomi	CIN	11/022	D/11/2243								2011	Rhododendron simsii	1	29480	-
		P. cinnamomi	CIN	11/024						Belgium			2011	Chamaecyparis lawsoniana 'Ellwoodii'	1	29246	410.075	x
		P. cinnamomi	CIN	14/003	D/14/0446								2014	Rhododendron sp. 'Sauvage'; stem	1	29285	400.1	x
		P. cinnamomi	CIN	14/029	D/14/2078								2014	Rhododendron sp.	1	28725	-
		P. cinnamomi	CIN	14/032	D/14/2275								2014	Rhododendron sp.	1	28953	-
		P. cinnamomi	CIN	14/039	D/14/2311								2014	Rhododendron sp.	1	28847	-
		P. cinnamomi	CIN	14/040	D/14/2312								2014	Rhododendron sp.	1	28825	-
		P. cinnamomi	CIN	14/061	D/14/2666								2014	Vaccinium sp.	1	29367	-
		P. cinnamomi	CIN	15/001	D/15/0367								2015	Chamaecyparis lawsonia 'Ellwoodii'; stem base	1	29013	-
		P. cinnamomi	CIN	15/018	D/15/2726								2015	Chamaecyparis sp.; stem base	1	27450	-
		P. cinnamomi	CIN	15/019	D/15/2726								2015	Chamaecyparis sp. (baiting)	1	26187	-
		P. cinnamomi	CIN	15/040	D/15/3194								2015	Rhododendron sp. 'Red Jack'	1	27523	-
		P. cinnamomi*	CIN	CBS249.60	CBS249.60	249.60			A. De Cock	France				Cineraria sp.	1	28950	-
		P. cinnamomi*	CIN	CBS341.72	CBS341.72	341.72			A. De Cock	USA	California			Camellia japonica; root	1	29429	-
		P. cinnamomi*	CIN	PRI0393		144.22	ATCC 1407, IMI 022938		P. Bonants	Indonesia				Cinnamomum burmannii	1	28851	-
		P. cinnamomi	CIN	TJ088	Site 8 Alnus V/1				T. Jung					Alnus sp.	1	28673	-
		P. cinnamomi	CIN	TJ089	Site 8 Alnus V/5				T. Jung					Alnus sp.	1	29460	-
		P. cinnamomi	CIN	TJ174	BD036				T. Jung	Portugal	FB_TOMAD	forest		Alnus glutinosa	1	29049	-
		P. cinnamomi	CIN	TJ175	BD294				T. Jung	Portugal	FJ_ALG	forest		Castanea sativa	1	29443	-
		P. cinnamomi	CIN	TJ176	BD333				T. Jung	Portugal	FI_ALENT	forest		Quercus suber	1	29284	-
		P. cinnamomi	CIN	TJ177	BD289				T. Jung	Portugal	FA_PNPG	forest		Fagus sylvatica	1	29074	-
		P. parvispora*	PAS	CBS411.96	CBS411.96	411.96	BBA 65507		A. De Cock	Germany				Beaucarnea sp.	1	30718	-
		P. parvispora*	PAS	CBS413.96	CBS413.96	413.96	BBA 65508		A. De Cock	Germany				Beaucarnea sp.	1	29975	-
		P. parvispora	PAS	SW45	BBA 65507	411.96	BBA 65507		S. Werres	Germany			1990	Beaucarnea recurvata	1	30477	220.333	x
8	8a	P. cryptogea	CRY	05/022	D/05/1717			P. erythroseptica		Belgium		nursery	2005	recirculation water tomato nursery (baiting)	1	23594	216.075	x
		P. cryptogea	CRY	12/016	D/12/2576								2012	Buxus sempervirens	1	23136	218.952	x
		P. cryptogea	CRY	12/018	D/12/2938								2012	Abie grandis	1	24253	-
		P. cryptogea	CRY	12/025	D/12/3224								2012	Sorbus sp.; roots (baiting)	1	23576	219.963	x
		P. cryptogea	CRY	13/029	D/13/2277								2013		1	23798	-
		P. cryptogea	CRY	14/011	D/14/0788								2014	Picea omorika; roots	2	23821	223.826	x
		P. cryptogea	CRY	15/030	3945/2				S. Bobev	Bulgaria			2015	Sylibum sp.; roots	1	23967	-
		P. cryptogea*	CRY	CBS114074	CBS114074	114074			A. De Cock	Netherlands			1991	Cichorium intybus	1	24126	-
		P. cryptogea*	CRY	MR26	F12-1/3				M. A. Redondo	Sweden		forest	2014	Fagus sylvatica (baiting)	1	23396	-
		P. cryptogea*	CRY	MR27	N5-1/2				M. A. Redondo	Sweden		nursery	2014	Alnus glutinosa (baiting)	1	23345	-
		P. cryptogea	CRY	SS05	46d				S. Slavov	Bulgaria		river	2016	water (baiting)	1	23151	-
		P. cryptogea	CRY	SW34	BBA CH52		R32	P. drechsleri	S. Werres	United Kingdom	Scotland			Rubus idaeus	1	23426	217	x
		P. cryptogea	CRY	SW35	BBA 72424			P. drechsleri	S. Werres	Germany		nursery	2004	Pelargonium grandiflorum	1	17275	-
		P. cryptogea f.sp. begoniae*	CRY_B	CBS468.81	CBS468.81	468.81	BBA 63651, IMI 260685		A. De Cock	Germany				Begonia elatior; stem rot	1	24153	-
		P. drechsleri	DRE	05/062	62679				S. Werres	Iran			1962	Beta vulgaris	1	22655	-
		P. drechsleri*	DRE	CBS292.35	CBS292.35	292.35			A. De Cock	USA	California			Beta vulgaris var. altissima	1	25158	-
		P. drechsleri*	DRE	CBS320.49	CBS320.49	320.49	ATCC 12316, MUCL 11644	P. megasperma	A. De Cock	United Kingdom				berry in water	1	26181	-
		P. drechsleri*	DRE	CBS359.52	CBS359.52	359.52	IFO 31154, IMI 040500		A. De Cock	Argentina			1949	Solanum tuberosum	1	25010	-
		P. drechsleri	DRE	SW30	BBA 72449	292.35			S. Werres	USA	California			Beta vulgaris var. altissima	1	23903	-
		P. cryptogea	CRY	05/059	65909				S. Werres	Germany		nursery	1991	Lewisia sp.	1	16564	-
		P. cryptogea*	CRY	CBS113.19	CBS113.19	113.19	BPIC 1189, IMI 180615		A. De Cock	Ireland				Lycopersicon esculentum or Petunia	1	17535	-
		P. cryptogea (type of P. erythroseptica)*	CRY	CBS129.23	CBS129.23	129.23	IMI 034648, BKM F.1807	P. erythroseptica	A. De Cock	Ireland				Solanum tuberosum	2	16760	-
		P. cryptogea*	CRY	CBS418.71	CBS418.71	418.71	MUCL 28777		A. De Cock	Netherlands				Gerbera sp.	1	17578	-
		P. erythroseptica (type of P. himalayensis)*	ERY	CBS357.59	CBS357.59	357.59	ATCC 16699, IFO 31152, IMI 017028, MUCL 28776		A. De Cock	India			1945	Solanum tuberosum	1	15903	-
		P. erythroseptica*	ERY	CBS951.87	CBS951.87	951.87	ATCC 46725, P0340		A. De Cock	Australia				Solanum tuberosum	1	15901	-
		P. erythroseptica*	ERY	CBS956.87	CBS956.87	956.87	ATCC 36302, P1699		A. De Cock	USA	Ohio			Solanum tuberosum	1	15880	-
		P. erythroseptica	ERY	SW20	BBA P 3876			P. richardiae	S. Werres					Zantedeschia aethiopica	1	15754	-
		P. medicaginis*	MED	PRI0841		117685			P. Bonants	USA	Washington			Medicago sativa	1	17811	-
		P. pseudocryptogea × sp kelmania	PCR×KEL	TJ130	BD480				T. Jung	Portugal	FE_PNSE	forest		Salix caprea; Olea europaea	1	22789	-
		P. pseudocryptogea × sp kelmania	PCR×KEL	TJ131	BD481				T. Jung	Portugal	FE_PNSE	forest		Salix caprea; Olea europaea	1	22759	-
		P. pseudocryptogea × sp kelmania	PCR×KEL	TJ132	BD393				T. Jung	Portugal	RE_PNSE	river			1	22815	-
		P. pseudocryptogea × sp kelmania	PCR×KEL	TJ133	BD434				T. Jung	Portugal	RE_PNSE	river			1	22740	-
		P. pseudocryptogea-related	PCRr	TJ129	BD352			P. sp. kelmania	T. Jung	Portugal	N	nursery		Pinus pinea	1	17397	-
		P. ×pseudocryptogea	×PCR	TJ134	BD050				T. Jung	Portugal	FJ_ALG	forest		Quercus suber	1	17549	-
		P. ×pseudocryptogea	×PCR	TJ136	BD384				T. Jung	Portugal	RD_MNB	river			1	17429	-
		P. ×pseudocryptogea	×PCR	TJ137	BD301				T. Jung	Portugal	FH_PNSC	forest		Acacia sp.	1	17422	-
		P. ×pseudocryptogea	×PCR	TJ138	BD188				T. Jung	Portugal	N_ICNF	nursery		Pinus sylvestris	1	17564	-
		P. ×pseudocryptogea	×PCR	TJ139	BD190				T. Jung	Portugal	N_ICNF	nursery		Pinus sylvestris	1	17294	-
		P. sp. kelmania*	KEL	CBS307.62	CBS307.62	307.62	ATCC 15403, IMI 325908	P. cryptogea	A. De Cock	South Africa				Godetia sp.	1	20199	-
		P. trifolii*	TRI	PRI0827		117688			P. Bonants	USA	Mississippi			Trifolium sp.	1	18467	-
		P. ×pseudocryptogea	×PCR	15/013	D/15/2217								2015	Salvia nemorosa (baiting)	1	16945	-
		P. ×pseudocryptogea	×PCR	15/031	3988				S. Bobev	Bulgaria		field	2015	Solanum melongena; stem	1	17532	-
		P. ×pseudocryptogea	×PCR	TJ128	BD302			P. pseudocryptogea	T. Jung	Portugal	FH_PNSC	forest		Acacia sp.	1	17536	-
	8b	P. brassicae	BRA	08/006	CBS178.87	178.87				Germany			1983	Brassica rapa	1	14527	-
		P. brassicae	BRA	08/007	CBS179.87	179.87				Netherlands			1986	Brassica oleacera	1	14690	-
		P. brassicae	BRA	08/008	CBS180.87	180.87				Netherlands			1986	Brassica oleacera	1	14568	-
		P. porri	POR	08/012	S05005				M. Höfte	Belgium			2005	Allium porrum	1	11184	-
		P. porri	POR	10/114	K06006				M. Höfte	Belgium			2006	Allium porrum	2	10953	-
		P. porri*	POR	PRI0842		567.86			P. Bonants	Netherlands				Allium porrum	1	11719	-
		P. porri-related × P. taxon parsley*	PORr×PRL	CBS138.87	CBS138.87	138.87	IFO 30416, P6499	P. porri	A. De Cock	Japan				Allium cepa; leaf	1	17655	-		Bertier et al (2013) PLoS ONE
		P. primulae*	PRI	CBS110165	CBS110165	110165	BBA 70440		A. De Cock	Germany			1998	Primula sp.	1	12033	-
		P. primulae	PRI	SW46	BBA 70403	110162	BBA 70403		S. Werres	Germany			1997	Primula sp.	1	11863	-
		P. primulae	PRI	SW47	BBA 70441	110166	BBA 70441		S. Werres	Germany			1998	Primula sp.	1	11860	255	x
	8c	P. hibernalis*	HIB	CBS270.31	CBS270.31	270.31	ATCC 60325, IMI 036906, BPIC 1137		A. De Cock	Portugal				Citrus sinensi; leaf	1	23876	-
		P. hibernalis*	HIB	CBS953.87	CBS953.87	953.87	ATCC 32995, P647, IMI 325911		A. De Cock	USA	California			Citrus sp.	1	24259	-
		P. hibernalis	HIB	SW42	BBA 13/07-1				S. Werres	Germany			2007	Rosa multiflora 'Chevy Chase'	1	23771	-
		P. hibernalis	HIB	SW43	JKI p180	522.77	ATCC 64708		S. Werres	New Zealand				Aquilegia vulgaris	1	24226	214.667	x
		P. hibernalis	HIB	SW44	JKI 906242.9				S. Werres	USA				Rhododendron sp.	1	23449	-
		P. lateralis	LAT	13/001	PD010/04706844				NVWA						1	21445	155.853	x
		P. lateralis*	LAT	CBS168.42	CBS168.42	168.42	ATCC 11261, DSM 62687, IMI 10780		A. De Cock	USA	Oregon			Chamaecyparis lawsoniana	1	21381	-
		P. lateralis*	LAT	CBS102608	CBS102608	102608	Hansen 368		A. De Cock	USA	California		1986	Chamaecyparis lawsoniana	1	21415	-
		P. lateralis	LAT	JA03	LSVM 122				J. Aguayo	France		windbreak hedge	1988	Chamaecyparis lawsonia; bark	1	21393	153.867	x
		P. lateralis	LAT	JA04	LSVM 486				J. Aguayo	France	Finistère	windbreak hedge	2011	Chamaecyparis lawsonia; bark	1	21365	145.767	x
		P. ramorum	RAM	02/001	D/02/0880					Belgium		nursery	2002	Rhododendron sp.	6	20968	141.32	x
		P. ramorum	RAM	02/002	D/02/2340					Belgium		nursery	2002	Viburnum × bodnantense	1	-	134.426
		P. ramorum	RAM	06/020	D/06/1510					Belgium		nursery	2006	recirculation water ornamental nursery (baiting)	1	21077	-
		P. ramorum	RAM	11/038	S/11/0226								2011	Rhododendron sp.	1	-	140.383
		P. ramorum	RAM	12/012	S/12/0084								2012	Rhododendron sp.	1	20593	-
		P. ramorum	RAM	13/024	S/13/0078								2013	Rhododendron sp.	1	20807	-
		P. ramorum	RAM	14/004	D/14/0506								2014	Rhododendron sp.	1	-	134.201
		P. ramorum*	RAM	CBS101553	CBS101553	101553	BBA 9/95		A. De Cock	Germany			1995	Rhododendron catawbiense	1	20924	-
		P. ramorum*	RAM	MR62	N1-3 a/b				M. A. Redondo	Sweden		nursery	2014	Rhododendron catawbiense	1	20276	-
		P. ramorum*	RAM_EU2	P2460					C. Brasier	United Kingdom	Northern Ireland	forest	2010	Larix kaempferi; stem	1	20693	-
		P. ramorum*	RAM_EU2	P2461					C. Brasier	United Kingdom	Northern Ireland	forest	2010	Larix kaempferi; stem	1	20690	-
		P. ramorum*	RAM_NA1	PRI0480					P. Bonants	USA				Quercus agrifolia	1	21099	-
		P. ramorum*	RAM_NA1	PRI0483					P. Bonants	USA	California		2000	Rhododendron sp.	1	21145	-
		P. ramorum	RAM	TJ197	BD270				T. Jung	Portugal	RH_PNSC	river			1	21067	-
	8d	P. austrocedrae	AUS	SW29	BBA 8/01-a				S. Werres	Germany		nursery	2001	Juniperus horizontalis 'Glauca'	1	23559	-
		P. syringae	SYR	04/005						Belgium		nursery	2005	Rhododendron sp.	1	20382	183.951	x
		P. syringae*	SYR	CBS364.52	CBS364.52	364.52	IMI 045169		A. De Cock	New Zealand				Prunus armeniaca; fruit	1	20486	-
		P. syringae*	SYR	CBS110161	CBS110161	110161	BBA 70008		A. De Cock	Germany			1995	Rhododendron sp.	1	20405	-
		P. syringae*	SYR	MR66	N8-Prunus				M. A. Redondo	Sweden		nursery	2014	Prunus laurocerasus	1	20194	-
		P. syringae	SYR	TJ021	Rei 61/11 a				T. Jung						2	20564	171.2	x
		P. syringae	SYR	TJ022	Rei 61/11 b				T. Jung						1	20543	172.733	x
		P. syringae	SYR	TJ023	Rei 61/11 c				T. Jung						1	20652	-
		P. syringae	SYR	TJ198	BD165				T. Jung	Portugal	FA_PNPG	forest		Arbutus unedo	1	20526	-
		P. syringae	SYR	TJ199	BD168				T. Jung	Portugal	FA_PNPG	forest		Arbutus unedo	1	20525	-
9	9a1	P. hydropathica	HYD	SS04	34e				S. Slavov	Bulgaria		river	2016	water (baiting)	1	26344	-
		P. hydropathica	HYD	SS09	72c				S. Slavov	Bulgaria		river	2016	water (baiting)	1	25793	-
		P. hydropathica	HYD	TJ010	Monte Gordo Pinus pinea				T. Jung						1	26616	-
		P. hydropathica	HYD	TJ017	Pêgo C1/S1				T. Jung						1	27197	-
		P. hydropathica	HYD	TJ018	Pêgo C1/S2				T. Jung						1	27457	136.167	x
		P. hydropathica	HYD	TJ020	Rio 2011/4				T. Jung						1	26589	-
		P. sp. Peru4-related	PER4r	TJ154	BD104				T. Jung	Portugal	RJ_ALG	river			1	39369	-
		P. sp. Peru4-related	PER4r	TJ019	Rio L1/2			P. hydropathica	T. Jung						1	34346	136.033	x
		P. sp. Peru4-related	PER4r	TJ155	BD111				T. Jung	Portugal	RJ_ALG	river			1	39239	-
		P. sp. Peru4-related	PER4r	TJ156	BD525				T. Jung	Portugal	RJ_ALG	river			1	40365	-
		P. sp. Peru4-related	PER4r	TJ157	BD526				T. Jung	Portugal	RJ_ALG	river			1	40561	-
		P. sp. ×Hennops-related	×HENr	TJ158	BD117				T. Jung	Portugal	RJ_ALG	river			1	40668	-
		P. sp. ×Hennops-related	×HENr	TJ160	BD125				T. Jung	Portugal	RJ_ALG	river			1	40500	-
		P. sp. ×Hennops-related	×HENr	TJ161	BD544				T. Jung	Portugal	RJ_ALG	river			1	41358	-
		P. sp. ×Hennops-related	×HENr	TJ164	BD156				T. Jung	Portugal	RC_AMAR	river			1	38360	-
	9a2	P. quininea*	QUI	CBS407.48	CBS407.48	407.48			A. De Cock	Peru	Leoncio Prado			Cinchona officinalis	1	26716	-
		P. quininea*	QUI	CBS240.30	CBS240.30	240.30	ATCC 60353	P. richardiae	A. De Cock	USA				Zantedeschia aethiopica	1	25637	-
	9a3	P. insolita*	INS	PRI0141		691.79	ATCC 38789, IMI 288805		P. Bonants	Taiwan				soil	1	21573	-
		P. insolita*	INS	PRI0149					P. Bonants	USA					1	21818	-
		P. polonica*	POL	PRI1096					P. Bonants						1	19334	-
		P. polonica*	POL	PRI1097					P. Bonants						1	19294	-
		P. polonica	POL	SW16	JKI-010-14-9-01-2-0				S. Werres	Germany			2014	water sample	1	-	125.667
		P. polonica	POL	TS01	RO1				T. C. Sanchez	Austria	Linz	plantation	2015	Juglans regia	1	18983	119.933	x
	9b	P. captiosa*	CPT	PRI1205					P. Bonants						1	27087	-
		P. fallax*	FAL	PRI1053		119109			P. Bonants	New Zealand	Southland		1997	Eucalyptus delegatensis	1	25322	-
		P. fallax*	FAL	PRI1201					P. Bonants						1	25061	-
10		P. boehmeriae*	BOE	CBS291.29	CBS291.29	291.29	IMI 180614		A. De Cock	Japan				Boehmeria nivea; leaf	1	15198	-
		P. boehmeriae-related*	BOEr	CBS100410	CBS100410	100410	VSH 3488	P. boehmeria	A. De Cock	Australia				Persoonia longifolia; soil beneath dead tree	1	14315	-
		P. gallica*	GAL	MR28	R5.3-17				M. A. Redondo	Sweden		river	2014	water (baiting)	1	22346	-
		P. gallica	GAL	SW13	JKI-027-08-12-01-02-00				S. Werres	Germany		nursery	2008	water sample	1	21298	143.667	x
		P. kernoviae	KER	06/003										Rhododendron sp.	1	-	147.125
		P. kernoviae	KER	10/022											2	12676	131.533	x
		P. kernoviae	KER	12/006	4328				A. Chandelier					Rhododendron sp.	2	12686	112.043	x
		P. morindae*	MOR	PRI1062		121982	P238, PH 697		P. Bonants	USA	Hawaii		2005	Morinda citrifolia 'noni'	1	12372	-
12		P. quercina*	QCN	CBS781.95	CBS781.95	781.95	Eger 3		A. De Cock	Hungary				Quercus petraea; soil with root of decaying tree	1	18459	-
		P. quercina*	QCN	CBS782.95	CBS782.95	782.95			A. De Cock	Germany	Südbayern			Quercus robur; soil and root of decaying tree	1	18620	-
		P. quercina*	QCN	CBS786.95	CBS786.95	786.95	Que 9		A. De Cock	Italy				Quercus ilex; decaying stem base	1	18721	-
		P. quercina*	QCN	MR61	F11-2/1				M. A. Redondo	Sweden		forest	2014	Quercus robur (baiting)	1	18158	-
		P. quercina	QCN	SW19	BBA PW 3/1				S. Werres	Germany				Quercus robur	1	18558	184.333	x
		P. quercina	QCN	TJ027	Poland 5				T. Jung						2	18550	181	x
		P. quercina	QCN	TJ028	Poland 7				T. Jung						1	18593	-
		P. quercina	QCN	TJ029	Poland 9				T. Jung						1	18449	-
		P. quercina	QCN	TJ030	Beja 5				T. Jung						1	18651	184	x
		P. quercina	QCN	TJ031	Site 8 pyrenaica II b				T. Jung						1	17110	-
		P. quercina	QCN	TJ196	BD285				T. Jung	Portugal	FA_PNPG	forest		Quercus robur	1	18667	182.667	x
outgroup		Halophytophthora avicenniae*	HpAVE	CBS188.85	CBS188.85	188.85	ATCC 64709, DAR 50187		A. De Cock	Australia	New South Wales			Avicennia marina	1	28607	-
		Halophytophthora polymorphica*	HpPOL	CBS680.84	CBS680.84	680.84	DAR 41562		A. De Cock	Australia	New South Wales		1982	Eucalyptus sp.; leaf	1	31707	-
		Phytopythium citrinum	PpCIT	10/038	D/10/3456								2010	Rhododendron simsii	1	24626	-
		Phytopythium vexans-related	PpVEXr	15/004					J. Aguayo	France	Turban	orchard	2013	Malus pumila; roots	1	20980	-
