# Supplementary material for: Unravelling hybridization in Phytophthora using phylogenomics and genome size estimation
Source: IMA Fungus. 2021 Jul 1;12:16. doi: 10.1186/s43008-021-00068-w (PMC8246709; doi:10.1186/s43008-021-00068-w)
Supplement: Supplementary file 4 — Additional file 4: Table S4. Pairwise comparison of GBS loci of all isolates. See legend of Fig. 2 for details. [file 43008_2021_68_MOESM4_ESM.xlsx]

## Sheet: shared_loci + allele_similarity
			replicate			1	2	3						1	2												1	2	3
			isolate	15/002	15/015	15/053	15/053	15/053	SW08	15/010	14/068	15/027	14/014	11/013	11/013	TJ169	07/008	MR06	MR07	MR14	MR19	06/002	MR09	MR17	MR18	SW09	10/045	10/045	10/045	12/024	CBS114342	11/039	10/015	10/024	CBS110121	CBS292.29	11/027	MR02	MR03	MR04	MR05	MR08	MR15	TJ012	MR10	MR12	MR16	TJ011	06/018
			species	CAC	CAC	CAC	CAC	CAC	CAC	CAC	CAC	CAC	CAC	CAC	CAC	CAC	CAC	CAC	CAC	CAC	CAC	CAC	CAC	CAC	CAC	CAC	CAC	CAC	CAC	CAC	CAC	CAC	CAC	CAC	CAC	CAC	CACxHEDr1	CACxHEDr1	CACxHEDr1	CACxHEDr1	CACxHEDr1	CACxHEDr1	CACxHEDr1	CACxHEDr1	HEDr1	HEDr1	HEDr2	HEDxHEDr1	HED
isolate	replicate	species	clade	1a	1a	1a	1a	1a	1a	1a	1a	1a	1a	1a	1a	1a	1a	1a	1a	1a	1a	1a	1a	1a	1a	1a	1a	1a	1a	1a	1a	1a	1a	1a	1a	1a	1a	1a	1a	1a	1a	1a	1a	1a	1a	1a	1a	1a	1a
15/002		CAC	1a	14786	99.99	99.99	99.99	99.99	99.97	99.97	99.94	99.9	99.78	99.64	99.64	99.7	99.31	99.26	99.3	99.35	99.34	90.06	90.05	90.04	89.92	89.99	89.92	89.92	89.92	90.08	89.99	90.1	90.22	90.22	90.06	90	94.39	95.28	95.15	94.66	94.74	94.18	94.7	94.43	44.84	44.81	46.8	50.32	43.59
15/015		CAC	1a	14700	15576	99.99	99.99	99.99	99.97	99.96	99.93	99.88	99.77	99.59	99.59	99.67	99.23	99.19	99.21	99.27	99.26	89.54	89.52	89.55	89.41	89.77	89.4	89.42	89.42	89.95	89.52	89.59	89.68	89.74	89.56	89.52	94.17	95.25	95.12	94.32	94.45	93.87	94.4	94.21	43.73	43.58	45.63	49.25	42.13
15/053	1	CAC	1a	14698	15497	15530	99.99	100	99.99	99.97	99.94	99.89	99.78	99.61	99.6	99.68	99.22	99.19	99.22	99.28	99.26	89.53	89.54	89.56	89.4	89.78	89.39	89.42	89.42	89.96	89.53	89.6	89.7	89.74	89.58	89.51	94.19	95.27	95.15	94.34	94.46	93.9	94.42	94.2	43.75	43.61	45.66	49.28	42.19
15/053	2	CAC	1a	14731	15558	15518	15706	100	99.98	99.97	99.95	99.89	99.78	99.6	99.6	99.68	99.23	99.2	99.22	99.28	99.26	89.53	89.51	89.53	89.4	89.79	89.38	89.4	89.42	89.97	89.51	89.58	89.69	89.76	89.54	89.52	94.15	95.27	95.14	94.3	94.45	93.83	94.39	94.17	43.72	43.53	45.61	49.25	42.04
15/053	3	CAC	1a	14730	15564	15520	15689	15724	99.99	99.96	99.94	99.89	99.78	99.61	99.61	99.68	99.23	99.19	99.22	99.28	99.26	89.51	89.5	89.53	89.38	89.8	89.37	89.39	89.41	89.98	89.5	89.56	89.66	89.73	89.53	89.51	94.15	95.28	95.14	94.3	94.45	93.83	94.41	94.18	43.71	43.52	45.59	49.23	42.03
SW08		CAC	1a	14733	15565	15519	15689	15706	15733	99.95	99.93	99.88	99.77	99.6	99.6	99.68	99.23	99.19	99.22	99.28	99.26	89.5	89.49	89.52	89.37	89.79	89.36	89.38	89.41	89.97	89.49	89.56	89.63	89.73	89.52	89.51	94.15	95.26	95.13	94.29	94.44	93.82	94.41	94.17	43.71	43.5	45.58	49.24	42.02
15/010		CAC	1a	14587	14815	14810	14847	14847	14850	14859	99.94	99.88	99.78	99.66	99.66	99.7	99.28	99.24	99.26	99.33	99.32	90	89.99	89.99	89.87	89.96	89.84	89.83	89.84	90.08	89.91	90.02	90.15	90.17	89.97	89.93	94.43	95.31	95.16	94.65	94.75	94.19	94.72	94.45	44.6	44.57	46.63	50.11	43.42
14/068		CAC	1a	14545	14736	14734	14764	14770	14769	14610	14908	99.85	99.83	99.67	99.67	99.69	99.27	99.26	99.29	99.34	99.33	90.15	90.11	90.12	90.01	90.05	89.96	89.95	89.95	90.15	90.04	90.17	90.25	90.26	90.11	90.03	94.43	95.3	95.16	94.65	94.77	94.21	94.74	94.48	44.8	44.8	46.75	50.32	43.57
15/027		CAC	1a	14724	15558	15516	15694	15704	15703	14840	14763	15739	99.82	99.67	99.67	99.62	99.2	99.14	99.18	99.22	99.21	89.45	89.42	89.47	89.33	89.75	89.3	89.32	89.34	89.92	89.45	89.49	89.6	89.68	89.47	89.47	94.12	95.26	95.13	94.29	94.42	93.79	94.38	94.14	43.72	43.51	45.58	49.24	42
14/014		CAC	1a	14618	14908	14902	14944	14945	14948	14712	14656	14943	14972	99.71	99.71	99.58	99.29	99.26	99.28	99.33	99.32	90.04	90	90	89.9	89.99	89.82	89.82	89.83	90.08	89.94	90.03	90.13	90.15	89.98	89.93	94.42	95.35	95.21	94.64	94.73	94.19	94.73	94.51	44.55	44.5	46.46	50.02	43.24
11/013	1	CAC	1a	14710	15543	15499	15670	15679	15676	14828	14760	15692	14946	15778	99.99	99.52	99.18	99.13	99.17	99.21	99.19	89.54	89.5	89.54	89.41	89.82	89.38	89.39	89.4	89.97	89.52	89.6	89.69	89.76	89.58	89.54	94.19	95.29	95.15	94.34	94.48	93.84	94.44	94.24	43.72	43.5	45.63	49.27	42.06
11/013	2	CAC	1a	14692	15488	15451	15600	15607	15607	14807	14739	15613	14924	15633	15636	99.52	99.18	99.13	99.17	99.2	99.2	89.56	89.52	89.55	89.46	89.83	89.41	89.41	89.43	89.97	89.56	89.6	89.69	89.74	89.59	89.54	94.2	95.31	95.16	94.37	94.5	93.87	94.47	94.24	43.78	43.59	45.69	49.32	42.17
TJ169		CAC	1a	14697	15473	15438	15586	15595	15597	14810	14740	15600	14912	15593	15535	15640	99.17	99.14	99.17	99.23	99.22	89.65	89.6	89.62	89.5	89.85	89.49	89.5	89.51	90.02	89.62	89.66	89.77	89.84	89.64	89.63	94.22	95.22	95.13	94.32	94.46	93.84	94.44	94.23	43.86	43.67	45.72	49.36	42.19
07/008		CAC	1a	14687	15523	15478	15653	15666	15665	14807	14733	15683	14914	15663	15585	15576	15727	99.73	99.75	99.74	99.74	89.53	89.5	89.54	89.41	89.86	89.4	89.42	89.43	90.02	89.52	89.66	89.78	89.87	89.64	89.52	94.16	95.31	95.23	94.32	94.46	93.86	94.42	94.2	43.81	43.6	45.66	49.35	42.06
MR06		CAC	1a	14675	15508	15465	15638	15649	15648	14797	14720	15661	14901	15647	15572	15563	15683	15704	99.76	99.81	99.8	89.5	89.49	89.54	89.38	89.81	89.36	89.38	89.4	89.99	89.48	89.62	89.74	89.83	89.62	89.49	94.15	95.24	95.14	94.26	94.4	93.81	94.37	94.14	43.74	43.55	45.59	49.26	42
MR07		CAC	1a	14621	15362	15337	15376	15377	15381	14728	14655	15376	14828	15372	15335	15323	15395	15386	15412	99.82	99.82	89.64	89.63	89.65	89.52	89.82	89.48	89.49	89.49	89.99	89.6	89.75	89.9	89.94	89.76	89.59	94.2	95.25	95.18	94.35	94.47	93.91	94.44	94.21	43.94	43.84	45.79	49.46	42.42
MR14		CAC	1a	14676	15499	15457	15623	15641	15639	14792	14715	15637	14895	15626	15561	15545	15659	15646	15382	15682	99.99	89.56	89.58	89.59	89.44	89.87	89.41	89.43	89.45	90.04	89.55	89.69	89.82	89.89	89.69	89.54	94.15	95.26	95.19	94.29	94.43	93.84	94.39	94.19	43.78	43.57	45.67	49.31	42.08
MR19		CAC	1a	14674	15508	15463	15638	15646	15646	14793	14719	15656	14900	15646	15573	15557	15676	15666	15392	15659	15701	89.55	89.54	89.59	89.44	89.87	89.4	89.42	89.43	90.04	89.55	89.68	89.8	89.89	89.69	89.53	94.13	95.26	95.19	94.29	94.41	93.83	94.39	94.18	43.78	43.58	45.65	49.3	42.05
06/002		CAC	1a	14452	15273	15230	15400	15415	15413	14569	14495	15427	14668	15409	15332	15316	15423	15396	15109	15372	15393	15802	96.65	96.7	96.5	96.59	96.43	96.44	96.44	96.73	96.53	97.15	95.49	95.53	95.71	95.76	90.26	91.56	91.31	90.23	90.51	89.72	90.24	89.88	44.07	43.82	45.82	49.54	42.16
MR09		CAC	1a	14465	15282	15239	15408	15422	15419	14582	14511	15426	14685	15415	15342	15324	15414	15402	15120	15380	15399	15647	15974	100	96.95	96.77	96.72	96.72	96.72	96.8	96.61	96.69	95.75	95.77	95.6	96.05	90.25	91.55	91.34	90.22	90.48	89.72	90.23	89.86	44.03	43.79	45.83	49.49	42.11
MR17		CAC	1a	14457	15254	15215	15373	15383	15384	14569	14497	15379	14672	15368	15307	15295	15365	15349	15098	15347	15351	15594	15705	15718	96.97	96.77	96.74	96.75	96.75	96.79	96.64	96.72	95.77	95.79	95.62	96.08	90.27	91.54	91.33	90.23	90.49	89.73	90.27	89.9	44.04	43.82	45.87	49.51	42.2
MR18		CAC	1a	14461	15278	15236	15404	15416	15416	14580	14506	15420	14680	15407	15337	15319	15410	15397	15121	15372	15393	15635	15654	15605	15774	97.87	97.16	97.16	97.17	97.51	97.27	96	96.01	96.02	95.89	96.25	90.27	91.56	91.37	90.22	90.52	89.74	90.24	89.87	44.08	43.84	45.88	49.49	42.2
SW09		CAC	1a	14357	14681	14676	14714	14719	14719	14450	14385	14711	14509	14709	14685	14684	14699	14689	14613	14683	14686	14916	14929	14915	14953	15041	97.49	97.49	97.49	97.61	97.58	95.86	96.14	96.14	96.08	96.38	90.59	91.48	91.38	90.68	90.92	90.22	90.73	90.27	44.88	44.86	46.74	50.38	43.45
10/045	1	CAC	1a	14462	15279	15235	15399	15409	15407	14580	14506	15416	14682	15415	15340	15322	15402	15386	15116	15368	15385	15644	15650	15603	15661	14953	15768	100	100	98.81	98.73	95.59	95.68	95.7	95.86	96.18	90.23	91.47	91.28	90.2	90.5	89.71	90.18	89.82	44.11	43.85	45.93	49.57	42.22
10/045	2	CAC	1a	14462	15277	15233	15400	15408	15404	14579	14504	15417	14680	15417	15342	15319	15402	15386	15116	15367	15385	15645	15649	15602	15660	14952	15760	15772	100	98.81	98.74	95.6	95.69	95.71	95.86	96.19	90.23	91.47	91.28	90.2	90.5	89.72	90.19	89.84	44.12	43.85	45.93	49.57	42.22
10/045	3	CAC	1a	14446	15239	15195	15347	15350	15351	14564	14489	15351	14662	15354	15298	15271	15339	15325	15087	15312	15326	15579	15588	15551	15602	14936	15693	15691	15698	98.82	98.73	95.61	95.71	95.73	95.87	96.22	90.29	91.47	91.28	90.23	90.52	89.75	90.22	89.87	44.15	43.92	45.97	49.61	42.29
12/024		CAC	1a	14206	14345	14345	14374	14378	14376	14252	14227	14370	14293	14368	14350	14356	14357	14350	14283	14344	14346	14565	14583	14570	14599	14509	14651	14651	14639	14692	99.96	95.87	96.12	96.13	96.34	96.57	90.81	91.59	91.5	90.91	91.16	90.49	90.92	90.51	45.48	45.43	47.4	50.85	44
CBS114342		CAC	1a	14451	15252	15212	15378	15387	15386	14565	14494	15387	14666	15376	15313	15293	15377	15362	15097	15344	15362	15604	15616	15574	15637	14934	15683	15685	15626	14667	15742	95.6	95.76	95.79	96.1	96.34	90.38	91.58	91.43	90.42	90.7	89.89	90.4	90.02	44.21	43.97	45.98	49.59	42.28
11/039		CAC	1a	14459	15280	15236	15408	15423	15421	14580	14502	15434	14681	15416	15340	15325	15431	15404	15121	15385	15400	15671	15634	15585	15615	14887	15612	15613	15547	14538	15574	15782	95.34	95.39	95.16	95.44	90.3	91.56	91.33	90.28	90.54	89.77	90.3	89.95	44.11	43.86	45.79	49.54	42.1
10/015		CAC	1a	14465	15284	15238	15408	15421	15425	14582	14505	15427	14684	15416	15343	15325	15420	15405	15126	15386	15405	15620	15618	15569	15632	14909	15625	15621	15562	14560	15598	15611	15777	99.97	97.23	95.58	90.41	91.75	91.52	90.45	90.69	89.9	90.42	90.02	44.04	43.79	45.74	49.41	42.13
10/024		CAC	1a	14455	15251	15211	15365	15372	15370	14572	14494	15375	14675	15379	15317	15289	15367	15354	15103	15338	15354	15566	15564	15519	15582	14899	15585	15584	15531	14552	15549	15558	15713	15727	97.24	95.62	90.44	91.74	91.51	90.46	90.69	89.94	90.44	90.07	44.1	43.85	45.79	49.45	42.19
CBS110121		CAC	1a	14466	15290	15245	15417	15428	15427	14582	14508	15436	14687	15420	15347	15330	15428	15411	15130	15388	15406	15642	15626	15577	15641	14915	15642	15644	15582	14572	15610	15628	15688	15636	15788	95.67	90.38	91.58	91.35	90.38	90.63	89.83	90.34	89.94	44	43.75	45.82	49.46	42.11
CBS292.29		CAC	1a	14454	15274	15229	15403	15414	15412	14573	14499	15420	14675	15404	15332	15314	15409	15390	15114	15372	15388	15626	15630	15582	15629	14912	15634	15636	15575	14571	15609	15611	15627	15579	15635	15783	90.25	91.48	91.27	90.26	90.49	89.75	90.24	89.86	44.1	43.88	45.96	49.56	42.16
11/027		CACxHEDr1	1a	14287	14982	14945	15091	15102	15103	14394	14320	15108	14486	15100	15043	15040	15100	15085	14853	15077	15087	15035	15039	15013	15027	14439	15021	15020	14975	14131	15000	15036	15033	14997	15036	15030	18481	99.92	99.96	98.62	98.48	98.52	98.52	96.82	91.91	91.9	67.75	91.05	60.59
MR02		CACxHEDr1	1a	13842	13883	13883	13909	13912	13910	13873	13840	13904	13875	13905	13896	13903	13899	13894	13840	13893	13894	13831	13838	13834	13834	13798	13832	13832	13822	13739	13831	13833	13837	13833	13836	13829	16538	16821	99.89	98.79	98.7	98.72	98.72	97.25	91.79	91.8	69.47	90.86	62.76
MR03		CACxHEDr1	1a	14156	14278	14276	14306	14309	14309	14204	14182	14300	14237	14303	14291	14295	14294	14289	14229	14290	14292	14225	14237	14229	14233	14164	14229	14229	14219	14046	14222	14231	14236	14230	14234	14231	17086	16605	17394	98.74	98.66	98.66	98.65	97.12	92.33	92.33	69.03	91.3	62.36
MR04		CACxHEDr1	1a	14454	15183	15147	15287	15300	15297	14568	14506	15296	14672	15290	15233	15237	15289	15278	15057	15274	15278	15215	15227	15207	15218	14618	15207	15204	15163	14299	15186	15219	15220	15184	15220	15210	18006	16497	17033	18729	99.88	99.91	99.89	96.65	92.85	92.76	67.29	91.5	60.18
MR05		CACxHEDr1	1a	14289	15003	14972	15110	15119	15120	14406	14333	15119	14491	15116	15067	15054	15111	15105	14884	15089	15101	15034	15046	15018	15043	14451	15029	15027	14991	14135	15014	15041	15051	15012	15045	15034	17793	16337	16849	18139	18448	99.85	99.95	96.62	92.88	92.79	67.43	91.7	60.31
MR08		CACxHEDr1	1a	14452	15212	15179	15226	15234	15238	14562	14493	15228	14653	15228	15179	15171	15220	15211	15096	15201	15208	15147	15159	15140	15152	14616	15144	15142	15111	14286	15123	15148	15157	15126	15157	15145	17929	16450	16993	18421	18076	18746	99.88	96.51	92.72	92.6	66.97	91.42	59.94
MR15		CACxHEDr1	1a	14478	15257	15224	15378	15389	15385	14600	14530	15386	14694	15383	15321	15310	15379	15373	15121	15356	15369	15292	15305	15271	15303	14648	15289	15287	15239	14314	15266	15297	15306	15264	15305	15292	18076	16500	17054	18494	18354	18482	18908	96.47	92.85	92.77	67.08	91.54	59.91
TJ012		CACxHEDr1	1a	14517	15324	15285	15450	15461	15462	14643	14567	15473	14745	15460	15392	15379	15465	15443	15172	15428	15442	15384	15382	15341	15377	14700	15364	15364	15307	14359	15340	15389	15383	15338	15389	15374	18014	16466	16969	18156	17923	18156	18338	19074	89.46	89.34	66.77	88.46	59.58
MR10		HEDr1	1a	11220	11747	11727	11760	11763	11765	11300	11254	11759	11374	11754	11729	11723	11756	11750	11682	11751	11752	11781	11791	11782	11776	11426	11779	11778	11762	11182	11771	11779	11784	11765	11783	11781	14743	13551	13985	14838	14727	14920	14928	14858	15309	99.99	63	94.62	56.1
MR12		HEDr1	1a	11263	11830	11799	11909	11920	11919	11345	11292	11915	11427	11907	11868	11863	11910	11904	11728	11903	11905	11938	11949	11934	11936	11470	11935	11935	11909	11233	11926	11937	11941	11915	11939	11939	14933	13596	14036	15017	14915	14994	15124	15062	15242	15523	62.91	94.52	55.93
MR16		HEDr2	1a	11309	11875	11846	11892	11897	11899	11391	11337	11894	11470	11893	11867	11860	11891	11884	11802	11880	11887	11935	11942	11926	11931	11531	11926	11927	11906	11273	11917	11932	11938	11921	11940	11929	13471	12405	12800	13521	13449	13545	13578	13601	12788	12849	15735	70.96	58.99
TJ011		HEDxHEDr1	1a	11969	12523	12496	12530	12534	12533	12058	12005	12529	12135	12525	12501	12493	12522	12516	12441	12514	12519	12560	12573	12560	12557	12188	12560	12559	12541	11938	12548	12557	12562	12545	12562	12557	15433	14251	14712	15555	15427	15623	15633	15594	14930	14992	13767	18081	96.62
06/018		HED	1a	11380	11986	11956	12080	12086	12087	11468	11418	12099	11554	12084	12034	12031	12096	12079	11875	12067	12078	12129	12127	12096	12110	11593	12107	12104	12071	11342	12090	12121	12118	12085	12116	12115	13726	12530	12913	13749	13674	13678	13819	13888	12888	13063	13098	15521	16101
10/044		HED	1a	11382	11988	11955	12075	12078	12079	11469	11419	12086	11556	12098	12035	12024	12078	12070	11875	12060	12071	12111	12121	12091	12105	11596	12104	12105	12072	11345	12086	12107	12110	12081	12111	12108	13708	12532	12916	13741	13666	13680	13812	13872	12888	13054	13096	15523	16051
11/029		HED	1a	11384	11991	11959	12080	12084	12086	11471	11421	12096	11557	12091	12038	12032	12090	12078	11876	12066	12077	12124	12129	12095	12111	11597	12114	12111	12073	11345	12092	12119	12119	12088	12118	12115	13719	12531	12914	13746	13671	13685	13818	13882	12891	13060	13105	15528	16073
06/019		HED	1a	11195	11341	11343	11364	11367	11365	11246	11229	11364	11282	11358	11348	11350	11356	11353	11294	11351	11352	11389	11397	11391	11381	11292	11380	11380	11370	11176	11375	11382	11385	11379	11384	11384	12953	12440	12744	12990	12908	12989	13017	13043	12263	12309	12407	14780	15002
10/051	1	HED	1a	11383	11990	11957	12078	12082	12084	11471	11421	12093	11557	12085	12039	12028	12086	12074	11877	12064	12074	12120	12125	12093	12107	11596	12111	12110	12075	11344	12089	12116	12116	12087	12115	12114	13719	12530	12916	13745	13670	13682	13815	13881	12893	13060	13094	15526	16029
10/051	2	HED	1a	11379	11967	11936	12045	12048	12047	11466	11417	12052	11552	12044	12010	11994	12045	12036	11863	12030	12038	12078	12086	12062	12070	11588	12070	12070	12044	11339	12057	12074	12074	12054	12076	12075	13676	12527	12912	13714	13635	13656	13781	13835	12872	13031	13076	15496	15957
15/047		HED	1a	11332	11920	11893	11995	12000	12002	11418	11363	12002	11504	11994	11959	11952	11994	11986	11812	11985	11991	12021	12030	12011	12013	11538	12011	12011	11984	11288	11997	12017	12021	11995	12019	12018	13605	12465	12849	13633	13559	13581	13702	13747	12796	12952	12989	15168	15467
05/009		xSER	1a	14670	15471	15432	15586	15591	15590	14785	14712	15600	14890	15617	15537	15521	15599	15586	15331	15564	15581	15431	15442	15396	15435	14770	15437	15440	15387	14429	15407	15437	15441	15414	15445	15430	16710	15334	15805	16889	16678	16868	17017	17129	13495	13663	13728	16018	15791
05/012		xSER	1a	14632	15390	15357	15495	15496	15499	14743	14675	15501	14848	15511	15449	15434	15499	15489	15264	15474	15486	15331	15346	15307	15338	14717	15339	15342	15301	14398	15316	15340	15345	15325	15348	15333	16617	15312	15785	16794	16594	16778	16911	17006	13441	13590	13672	15927	15655
11/008		xSER	1a	14590	15215	15191	15219	15225	15228	14692	14625	15221	14771	15219	15183	15180	15220	15208	15137	15203	15206	15054	15064	15051	15063	14644	15061	15061	15036	14349	15043	15058	15068	15048	15068	15057	16375	15295	15747	16556	16347	16624	16622	16705	13343	13393	13536	15807	15375
12/028		xSER	1a	14460	14997	14980	15023	15023	15028	14558	14505	15021	14635	15018	14987	14991	15018	15008	14934	15006	15006	14854	14867	14859	14861	14502	14859	14859	14838	14246	14844	14860	14867	14850	14868	14855	16177	15224	15648	16353	16150	16378	16412	16482	13167	13217	13351	15589	15188
14/026B		xSER	1a	14588	15302	15263	15409	15414	15414	14707	14634	15412	14806	15404	15355	15354	15410	15400	15187	15389	15398	15249	15263	15237	15256	14678	15251	15250	15212	14369	15237	15256	15263	15229	15263	15251	16561	15316	15778	16733	16535	16671	16816	16898	13396	13549	13612	15853	15586
14/060		xSER	1a	14656	15479	15438	15608	15621	15619	14774	14703	15635	14881	15614	15544	15537	15635	15613	15335	15592	15606	15465	15464	15416	15455	14757	15446	15446	15388	14416	15421	15470	15464	15415	15468	15454	16730	15318	15790	16894	16689	16864	17034	17161	13480	13664	13711	15995	15810
14/067		xSER	1a	14647	15456	15418	15581	15595	15594	14764	14691	15607	14867	15589	15519	15515	15607	15585	15316	15567	15581	15438	15439	15396	15430	14743	15425	15425	15368	14410	15402	15444	15441	15392	15445	15429	16730	15336	15806	16893	16689	16841	17022	17134	13492	13670	13727	15991	15789
HC21	1	xSER	1a	14670	15480	15439	15589	15596	15596	14788	14716	15606	14895	15615	15542	15524	15606	15592	15337	15570	15587	15436	15444	15397	15437	14771	15442	15440	15385	14429	15408	15441	15445	15416	15449	15435	16715	15335	15807	16896	16689	16872	17024	17135	13493	13665	13726	16009	15782
HC21	2	xSER	1a	14631	15386	15350	15487	15494	15496	14747	14673	15495	14842	15492	15450	15432	15493	15482	15258	15472	15480	15322	15339	15306	15332	14722	15333	15331	15296	14392	15312	15329	15338	15311	15337	15326	16632	15311	15787	16807	16606	16768	16918	17005	13446	13601	13678	15941	15678
HC21	3	xSER	1a	14601	15343	15306	15439	15441	15442	14713	14641	15443	14811	15439	15399	15387	15444	15436	15214	15420	15428	15281	15291	15253	15285	14691	15287	15287	15250	14374	15266	15285	15289	15264	15290	15282	16589	15301	15763	16755	16558	16716	16864	16944	13415	13574	13636	15904	15647
HC27		xSER	1a	14676	15495	15456	15612	15619	15618	14796	14724	15630	14901	15657	15561	15545	15628	15613	15352	15592	15610	15454	15463	15419	15458	14778	15461	15461	15405	14435	15426	15461	15465	15437	15468	15453	16704	15338	15794	16892	16681	16867	17021	17147	13474	13651	13704	15973	15746
HC32		xSER	1a	14677	15501	15461	15622	15628	15628	14797	14722	15636	14903	15677	15563	15551	15634	15621	15358	15600	15618	15461	15473	15426	15467	14778	15469	15469	15412	14433	15436	15468	15474	15442	15476	15463	16717	15342	15797	16901	16690	16880	17037	17163	13486	13662	13713	16002	15775
HC39		xSER	1a	14628	15415	15376	15540	15552	15550	14743	14671	15564	14847	15547	15483	15479	15561	15544	15282	15524	15538	15399	15404	15362	15397	14723	15389	15388	15336	14392	15368	15405	15405	15359	15408	15393	16675	15317	15770	16837	16639	16785	16953	17079	13447	13630	13677	15941	15727
SW10		xSER	1a	14515	15145	15122	15160	15162	15166	14610	14551	15161	14699	15160	15132	15127	15159	15147	15065	15140	15148	14997	15010	14991	15005	14571	15005	15006	14984	14287	14988	15000	15006	14987	15006	14996	16221	15153	15592	16398	16198	16446	16478	16558	13225	13286	13421	15567	15167
10/013		xSER	1a	14598	15391	15351	15511	15518	15519	14716	14645	15524	14819	15515	15450	15443	15517	15505	15251	15486	15500	15357	15369	15332	15366	14700	15359	15357	15310	14371	15341	15364	15373	15328	15372	15358	16682	15306	15785	16844	16656	16787	16961	17030	13460	13634	13689	15960	15726
08/005		xSER	1a	14548	15335	15294	15459	15470	15471	14661	14587	15480	14760	15461	15397	15389	15474	15449	15188	15430	15442	15328	15329	15284	15320	14654	15314	15312	15264	14320	15292	15325	15328	15283	15328	15317	16646	15257	15728	16799	16600	16747	16920	17035	13474	13654	13717	16035	15863
W54		xSER	1a	14620	15354	15321	15451	15458	15461	14732	14664	15454	14833	15453	15411	15391	15445	15432	15210	15423	15430	15293	15303	15274	15293	14704	15299	15296	15261	14391	15268	15297	15299	15271	15304	15291	16567	15304	15771	16748	16551	16704	16853	16922	13379	13532	13604	15822	15540
CBS114343		xPEL	1a	14706	15502	15463	15621	15627	15626	14822	14740	15625	14914	15604	15546	15535	15585	15572	15334	15561	15572	15341	15350	15327	15346	14694	15341	15342	15295	14364	15324	15349	15350	15309	15359	15344	15145	13987	14386	15330	15151	15270	15418	15493	11830	11973	11972	12616	12143
15/007	1	xPEL	1a	13955	14470	14442	14536	14540	14539	14050	13989	14537	14114	14527	14492	14481	14496	14492	14346	14480	14486	14279	14293	14273	14291	13885	14293	14292	14268	13687	14274	14283	14288	14276	14288	14281	14183	13429	13732	14332	14191	14285	14392	14431	11131	11227	11242	11874	11357
15/007	2	xPEL	1a	13272	13819	13792	13912	13921	13919	13363	13305	13924	13427	13908	13859	13860	13891	13875	13696	13857	13870	13692	13692	13670	13688	13241	13690	13688	13658	13000	13670	13695	13693	13667	13694	13687	13619	12778	13063	13718	13610	13646	13783	13848	10692	10800	10797	11385	10937
15/006		xPEL	1a	14534	15146	15115	15247	15251	15253	14620	14552	15246	14713	15234	15189	15184	15209	15200	14999	15194	15197	14976	14988	14960	14981	14471	14981	14982	14947	14224	14963	14981	14986	14961	14990	14976	14854	13917	14273	15023	14869	14948	15077	15139	11639	11765	11764	12409	11908
15/008	1	xPEL	1a	14703	15486	15449	15597	15602	15602	14818	14738	15605	14914	15596	15538	15514	15564	15552	15316	15534	15550	15320	15332	15295	15327	14691	15333	15330	15288	14360	15304	15326	15331	15306	15339	15324	15131	13978	14374	15312	15136	15259	15397	15476	11816	11958	11958	12597	12127
15/008	2	xPEL	1a	14494	15157	15129	15239	15243	15246	14594	14524	15238	14690	15226	15199	15179	15200	15193	15010	15182	15191	14971	14978	14963	14975	14473	14978	14977	14956	14166	14957	14974	14979	14966	14987	14969	14851	13841	14224	15007	14862	14953	15079	15132	11624	11747	11758	12395	11899
15/008	3	xPEL	1a	14505	15162	15138	15237	15240	15242	14604	14534	15238	14682	15225	15196	15174	15201	15192	15018	15182	15190	14969	14977	14949	14973	14469	14977	14975	14946	14177	14957	14978	14975	14966	14986	14968	14828	13846	14206	15002	14841	14954	15069	15135	11604	11720	11750	12378	11879
15/009		xPEL	1a	14440	15240	15200	15362	15369	15366	14554	14480	15374	14656	15374	15309	15284	15362	15356	15090	15333	15348	15340	15357	15313	15358	14663	15356	15354	15302	14341	15325	15342	15357	15328	15359	15350	15074	13891	14288	15257	15082	15199	15348	15423	11836	11989	11982	12617	12159
CBS971.95		IDA	1a	10934	11503	11476	11584	11591	11594	11015	10958	11596	11100	11590	11550	11539	11591	11584	11407	11575	11580	11615	11615	11588	11602	11132	11603	11602	11576	10888	11586	11608	11616	11585	11616	11612	12748	11669	12026	12780	12717	12712	12852	12888	11750	11898	11896	12619	12154
PRI0725		IDA	1a	10942	11511	11483	11589	11600	11599	11022	10965	11595	11106	11589	11552	11544	11590	11589	11417	11579	11587	11617	11618	11594	11606	11140	11605	11604	11582	10896	11593	11604	11620	11589	11618	11614	12745	11678	12034	12783	12720	12721	12854	12883	11756	11904	11902	12628	12150
PRI0731		PST	1a	11950	12565	12537	12657	12669	12671	12044	11995	12670	12126	12659	12616	12602	12664	12661	12448	12651	12659	12687	12702	12671	12683	12167	12680	12678	12645	11902	12665	12694	12700	12663	12696	12685	13847	12733	13104	13906	13817	13839	13982	14033	12560	12726	12776	13532	12984
PRI1024		PST	1a	11992	12609	12580	12702	12709	12710	12083	12041	12715	12170	12706	12657	12651	12711	12704	12490	12691	12702	12736	12748	12714	12726	12214	12728	12729	12694	11952	12711	12743	12743	12708	12744	12733	13914	12793	13168	13971	13880	13897	14044	14096	12604	12771	12827	13589	13033
05/144		NIC	1	1515	1542	1542	1547	1547	1547	1525	1517	1548	1529	1545	1541	1544	1547	1546	1537	1543	1545	1552	1548	1546	1550	1533	1552	1552	1550	1518	1550	1550	1552	1551	1554	1552	1637	1570	1598	1631	1629	1626	1632	1642	1543	1552	1543	1604	1558
PRI0157		NIC	1	1530	1583	1582	1589	1592	1591	1539	1531	1592	1546	1589	1584	1585	1590	1590	1576	1589	1590	1595	1593	1587	1595	1552	1596	1596	1594	1531	1595	1592	1595	1593	1597	1595	1685	1580	1609	1678	1676	1670	1682	1693	1582	1599	1587	1643	1602
13/003		NIC	1	1502	1513	1513	1520	1520	1519	1509	1503	1521	1511	1518	1514	1518	1519	1519	1509	1517	1518	1525	1521	1520	1522	1514	1525	1525	1524	1507	1523	1521	1524	1524	1527	1524	1608	1569	1587	1603	1600	1596	1603	1612	1519	1528	1514	1576	1531
13/006		NIC	1	1525	1575	1574	1583	1585	1583	1535	1527	1586	1540	1583	1576	1579	1584	1584	1569	1581	1583	1590	1586	1580	1587	1547	1590	1590	1587	1525	1588	1586	1589	1588	1592	1589	1682	1579	1608	1674	1673	1667	1678	1689	1580	1599	1583	1640	1603
13/048		NIC	1	1526	1569	1568	1577	1579	1578	1532	1524	1580	1538	1577	1570	1573	1578	1578	1563	1575	1577	1584	1580	1573	1581	1544	1584	1584	1581	1525	1582	1580	1583	1582	1586	1583	1675	1576	1605	1667	1665	1658	1670	1681	1575	1592	1578	1633	1595
13/036		NIC	1	1519	1569	1568	1575	1578	1576	1527	1520	1578	1536	1574	1569	1571	1576	1576	1561	1574	1576	1581	1580	1573	1581	1541	1582	1582	1579	1522	1581	1581	1581	1580	1583	1581	1672	1571	1601	1665	1663	1656	1669	1681	1570	1588	1577	1630	1593
CBS220.88		NIC	1	1532	1585	1583	1592	1594	1593	1540	1532	1595	1547	1591	1584	1587	1593	1593	1578	1591	1592	1598	1596	1590	1598	1554	1599	1599	1597	1531	1597	1598	1597	1595	1600	1598	1691	1582	1614	1683	1681	1675	1686	1698	1588	1606	1595	1650	1612
CBS301.29		NIC	1	1515	1568	1566	1576	1578	1577	1524	1516	1579	1532	1576	1568	1571	1578	1577	1561	1574	1576	1582	1580	1573	1582	1539	1583	1583	1580	1515	1581	1582	1582	1579	1584	1582	1673	1565	1596	1665	1664	1656	1669	1682	1571	1590	1576	1630	1593
CBS310.62		NIC	1	1525	1575	1574	1583	1585	1583	1533	1525	1586	1541	1583	1576	1579	1584	1584	1568	1581	1583	1589	1587	1581	1588	1547	1590	1590	1587	1525	1588	1589	1588	1586	1591	1589	1681	1576	1607	1673	1673	1665	1677	1687	1581	1598	1583	1639	1599
CBS410.87		NIC	1	1514	1568	1566	1575	1578	1576	1523	1516	1578	1530	1575	1568	1570	1576	1576	1561	1574	1576	1583	1580	1573	1581	1539	1583	1583	1580	1517	1582	1581	1583	1580	1585	1582	1671	1565	1594	1663	1661	1654	1667	1679	1571	1589	1579	1630	1594
CBS347.86		CLA	1b	1413	1449	1447	1463	1465	1463	1418	1415	1467	1426	1464	1456	1461	1466	1465	1446	1463	1465	1469	1469	1463	1465	1429	1465	1464	1459	1410	1466	1467	1465	1460	1468	1467	1569	1477	1498	1561	1566	1550	1571	1578	1467	1483	1487	1527	1498
CBS374.72		IRA	1b	1363	1398	1399	1416	1419	1417	1367	1365	1421	1375	1418	1412	1412	1418	1416	1395	1416	1417	1426	1426	1419	1424	1387	1424	1424	1419	1368	1425	1422	1422	1418	1425	1424	1528	1429	1455	1514	1519	1502	1527	1535	1419	1440	1424	1477	1444
CBS100411		TEN	1b	1519	1560	1558	1571	1572	1570	1525	1523	1573	1532	1574	1567	1566	1571	1571	1554	1570	1572	1578	1576	1572	1574	1536	1577	1577	1572	1521	1577	1572	1576	1574	1577	1577	1676	1580	1601	1664	1666	1656	1675	1680	1568	1584	1588	1636	1594
SW22		TEN	1b	1514	1555	1554	1562	1563	1562	1519	1519	1563	1527	1562	1558	1557	1561	1561	1551	1561	1562	1569	1567	1564	1565	1532	1568	1568	1564	1518	1568	1563	1567	1566	1568	1568	1664	1576	1597	1654	1655	1651	1663	1669	1564	1576	1583	1631	1582
CBS115547		AND	1c	1181	1199	1199	1207	1208	1206	1186	1179	1208	1186	1209	1205	1206	1208	1208	1200	1207	1208	1209	1207	1205	1208	1193	1207	1208	1205	1177	1209	1209	1209	1209	1208	1208	1278	1232	1250	1280	1275	1268	1278	1286	1197	1206	1207	1254	1224
PRI0814		AND	1c	1197	1236	1235	1249	1250	1248	1202	1197	1250	1205	1250	1245	1248	1250	1250	1235	1249	1250	1252	1250	1248	1251	1214	1249	1250	1247	1195	1252	1252	1252	1249	1251	1251	1323	1243	1265	1324	1323	1310	1326	1333	1234	1248	1250	1287	1267
16/053	1	INF	1c	1070	1096	1096	1103	1103	1103	1073	1068	1103	1077	1102	1099	1102	1103	1103	1097	1103	1103	1107	1105	1104	1107	1082	1103	1103	1102	1073	1106	1106	1106	1103	1105	1105	1168	1113	1132	1169	1166	1161	1169	1176	1096	1099	1110	1146	1119
16/053	2	INF	1c	1066	1093	1092	1102	1102	1101	1069	1064	1102	1069	1102	1099	1101	1102	1102	1093	1102	1102	1105	1104	1103	1106	1077	1103	1103	1102	1065	1105	1105	1104	1102	1103	1104	1166	1111	1127	1166	1164	1156	1167	1175	1086	1096	1101	1138	1117
17/033		INF	1c	1092	1128	1127	1140	1140	1139	1093	1091	1141	1099	1140	1136	1139	1141	1141	1128	1140	1141	1144	1142	1140	1144	1106	1140	1140	1138	1090	1143	1143	1143	1140	1142	1142	1208	1134	1152	1207	1206	1193	1208	1217	1123	1135	1141	1173	1155
JA07	1	INF	1c	1081	1106	1105	1114	1114	1112	1082	1080	1114	1084	1114	1110	1113	1114	1114	1106	1113	1114	1116	1114	1112	1115	1092	1113	1113	1111	1078	1115	1115	1115	1113	1114	1114	1178	1122	1141	1179	1176	1171	1179	1187	1102	1110	1119	1154	1128
JA07	2	INF	1c	1081	1111	1110	1124	1124	1122	1084	1078	1124	1084	1123	1119	1123	1124	1124	1112	1123	1124	1127	1125	1123	1126	1094	1123	1123	1121	1080	1126	1126	1126	1123	1125	1125	1187	1124	1140	1187	1185	1172	1188	1197	1107	1118	1121	1154	1137
PRI1000		INF	1c	1079	1110	1108	1122	1122	1120	1081	1077	1123	1084	1122	1117	1121	1123	1124	1110	1121	1123	1127	1125	1122	1126	1092	1123	1123	1120	1078	1126	1126	1126	1123	1125	1125	1189	1122	1140	1190	1187	1174	1190	1198	1108	1120	1122	1156	1137
CBS109229	1	IPO	1c	1094	1126	1125	1138	1139	1137	1096	1095	1139	1101	1140	1136	1136	1139	1139	1124	1138	1139	1139	1137	1134	1137	1103	1135	1136	1133	1091	1139	1138	1137	1134	1136	1138	1200	1135	1153	1203	1202	1189	1204	1209	1119	1132	1141	1173	1158
CBS109229	2	IPO	1c	1089	1119	1118	1131	1132	1130	1090	1090	1133	1094	1133	1128	1129	1133	1133	1117	1131	1133	1133	1131	1127	1131	1097	1129	1130	1126	1085	1133	1131	1131	1128	1130	1132	1194	1130	1148	1196	1196	1182	1197	1203	1113	1127	1133	1165	1151
CBS109229	3	IPO	1c	1096	1128	1127	1140	1141	1139	1098	1097	1142	1102	1142	1137	1138	1142	1142	1126	1140	1142	1142	1140	1136	1140	1105	1138	1139	1135	1093	1142	1140	1140	1137	1139	1141	1202	1137	1155	1205	1204	1191	1206	1211	1121	1134	1143	1175	1161
CBS678.85		MIR	1c	1104	1126	1125	1131	1131	1129	1107	1103	1131	1109	1131	1127	1131	1131	1131	1123	1130	1131	1133	1133	1131	1133	1112	1132	1132	1130	1102	1134	1135	1133	1131	1132	1133	1193	1149	1165	1195	1191	1188	1195	1203	1128	1134	1132	1178	1149
CBS581.69	1	BOT	2a	453	458	458	462	463	463	451	452	463	455	463	463	461	461	463	455	461	461	463	463	460	463	453	462	462	461	451	461	464	463	462	463	463	484	463	474	480	482	476	482	487	459	462	461	475	467
CBS581.69	2	BOT	2a	455	459	459	463	464	464	453	454	464	457	464	464	462	462	464	456	462	462	464	464	461	464	455	463	463	462	453	462	465	464	463	464	464	485	465	475	481	483	477	483	488	460	463	462	476	468
TJ091	3	BOT	2a	457	462	462	465	467	467	456	456	467	458	466	466	464	464	467	458	464	465	467	467	463	468	457	465	465	464	455	464	467	467	465	467	466	488	467	478	483	487	480	486	491	462	465	465	478	470
TJ091	4	BOT	2a	457	462	462	465	467	467	456	456	467	458	466	466	464	464	467	458	464	465	467	467	463	468	457	465	465	464	455	464	467	467	465	467	466	488	467	478	483	487	480	486	491	462	465	465	478	470
TJ092		BOT	2a	455	459	459	463	464	464	453	454	464	457	464	464	462	463	465	457	463	463	464	464	461	464	455	463	463	462	453	462	465	464	463	464	464	485	465	475	481	483	477	483	488	460	463	462	475	467
PRI0379		MEA	2a	469	470	470	474	474	474	470	465	474	471	474	474	472	472	474	468	472	472	476	474	473	477	471	476	476	475	470	474	476	476	475	476	474	494	480	485	492	494	490	494	499	469	471	471	487	472
TJ094		MEA	2a	473	475	475	478	479	479	475	469	479	474	478	478	476	476	479	471	476	477	481	479	476	483	475	480	480	479	474	478	480	481	479	481	478	500	485	489	497	502	496	501	504	474	476	476	492	475
TJ095		MEA	2a	470	472	472	476	476	476	471	466	476	472	476	476	474	474	476	469	474	474	478	476	474	479	472	478	478	477	471	476	478	478	477	478	476	497	481	486	495	498	493	498	502	471	473	473	489	475
CBS192.91		COL	2a	435	437	437	439	439	439	437	432	439	437	439	439	437	437	439	435	437	437	441	440	439	441	436	439	439	438	436	438	442	441	441	441	440	457	448	451	454	456	455	456	461	436	436	441	454	442
TJ097		CIPr	2a	470	472	472	476	477	477	469	466	477	471	476	476	474	474	477	468	474	475	478	477	474	478	471	476	476	475	469	474	478	479	477	479	476	498	477	488	495	497	491	496	500	467	471	468	486	475
TJ098	1	CIPr	2a	476	479	479	482	483	483	476	471	483	476	482	482	480	480	483	474	480	481	483	482	479	484	475	481	481	480	473	479	483	484	482	484	481	505	484	494	502	505	498	504	506	472	476	476	491	480
CBS235.30	2	CIPr	2a	470	475	475	477	477	477	471	467	477	472	477	477	475	475	477	471	475	475	477	476	474	477	470	476	476	475	468	474	478	478	478	478	476	499	480	489	497	498	494	498	500	471	472	473	489	477
TJ100		xCIPr1	2a	499	502	502	506	506	506	498	494	506	500	505	505	504	504	506	498	504	504	507	506	504	507	500	506	506	505	497	504	508	508	507	508	506	527	507	516	524	526	520	526	530	498	502	498	517	505
TJ101		xCIPr1	2a	499	502	502	506	506	506	498	494	506	500	505	505	504	504	506	498	504	504	507	506	504	507	500	506	506	505	497	504	508	508	507	508	506	528	508	517	525	527	521	527	531	499	503	498	518	505
TJ102		xCIPr1	2a	498	501	501	505	505	505	497	493	505	499	504	504	503	503	505	497	503	503	506	505	503	506	499	505	505	504	496	503	507	507	506	507	505	527	507	516	524	526	520	526	530	498	502	497	517	504
TJ103	1	xCIPr1	2a	494	497	497	501	501	501	493	489	501	495	500	500	499	499	501	493	499	499	502	501	499	502	495	501	501	500	492	499	503	503	502	503	501	523	503	512	520	522	516	522	526	494	498	493	513	500
TJ103	2	xCIPr1	2a	498	501	501	504	505	505	498	493	505	498	503	503	502	502	505	496	502	503	506	505	502	507	499	504	504	503	496	502	506	507	505	507	504	529	509	518	525	529	522	528	532	498	502	498	518	504
TJ104		xCIP1	2a	515	518	518	522	522	522	514	510	522	516	521	521	520	520	522	514	520	520	521	520	518	521	514	519	519	518	511	518	522	521	520	521	520	544	527	533	541	543	537	543	547	512	516	513	532	522
TJ184		xCIP2	2a	507	509	509	513	513	513	505	503	513	508	513	513	512	511	513	506	511	511	513	512	510	513	506	511	511	510	505	510	514	513	512	513	512	534	517	526	531	533	527	533	537	502	506	504	523	513
TJ093		xCIPr2	2a	499	502	502	506	506	506	498	495	506	501	506	506	504	504	505	498	504	504	507	506	504	507	500	506	506	505	498	504	508	508	507	508	506	529	509	519	525	528	522	528	533	500	504	501	519	506
14/066		OCC	2a	471	473	473	477	477	477	469	467	477	472	477	477	476	475	476	471	475	475	478	477	475	478	471	476	476	475	470	475	480	478	477	478	477	498	478	488	494	496	491	496	500	470	473	477	489	479
13/037		OCC	2a	468	470	470	474	474	474	466	464	474	469	474	474	473	472	473	468	472	472	475	474	472	475	468	473	473	472	467	472	477	475	474	475	474	495	475	485	491	493	488	493	497	467	470	474	486	476
12/041		OCC	2a	471	473	473	477	477	477	469	467	477	472	477	477	476	475	476	471	475	475	478	477	475	478	471	476	476	475	470	475	480	478	477	478	477	498	478	488	494	496	491	496	500	470	473	477	489	479
05/034		OCC	2a	470	471	471	475	475	475	469	467	475	471	475	475	474	473	474	470	473	473	476	475	474	476	470	474	474	473	469	473	478	476	475	476	475	496	478	487	492	494	490	494	498	468	471	475	487	477
10/037		OCC	2a	469	471	471	475	475	475	467	465	475	470	475	475	474	473	474	469	473	473	476	475	473	476	469	474	474	473	468	473	478	476	475	476	475	496	476	486	492	494	489	494	498	468	471	475	487	477
15/012		OCC	2a	470	472	472	476	476	476	468	467	476	471	476	476	475	474	475	470	474	474	477	476	474	477	470	475	475	474	469	474	479	477	476	477	476	497	478	488	493	495	490	495	499	469	472	475	489	476
CBS111726		OCCxCIPr	2a	501	503	503	507	507	507	499	497	507	502	507	507	506	505	506	501	505	505	506	505	503	506	499	504	504	503	498	503	508	506	505	506	505	528	507	518	524	526	521	526	530	497	500	503	517	507
13/016		CIP	2a	499	502	503	505	506	506	498	495	506	500	506	506	505	504	506	500	504	504	505	505	501	505	497	503	503	502	496	502	506	505	505	505	504	528	508	517	523	526	521	526	530	495	498	499	515	506
10/087		CIP	2a	504	505	506	511	512	512	503	500	512	505	512	512	511	510	512	503	510	510	511	510	507	511	502	509	509	508	501	508	512	511	510	511	510	534	512	522	529	532	524	532	536	498	504	503	519	512
10/049		CIP	2a	499	502	503	505	505	505	498	495	505	500	505	505	504	503	505	500	503	503	504	503	501	504	497	502	502	501	496	501	505	504	504	504	503	526	508	517	523	524	520	524	528	495	497	499	515	505
MR25		CIP	2a	503	503	504	509	510	510	502	499	510	504	510	510	509	508	510	501	508	508	509	508	505	509	501	507	507	506	500	506	510	509	508	509	508	532	511	521	527	530	523	530	534	496	502	502	518	510
CBS448.62		CIP	2a	504	505	506	511	512	512	503	500	512	505	512	512	513	510	512	503	510	510	511	510	507	511	502	509	509	508	501	508	512	511	510	511	510	533	511	521	528	531	523	531	535	497	503	503	518	512
10/083		CIP	2a	504	505	506	511	512	512	503	500	512	505	512	512	511	510	512	503	510	510	511	510	507	511	502	509	509	508	501	508	512	511	510	511	510	533	511	521	528	531	523	531	535	497	503	502	518	512
TJ178		CIP	2a	500	500	501	505	506	506	499	497	506	501	506	506	505	504	506	499	504	504	505	504	502	505	498	503	503	503	498	502	506	505	504	505	504	526	509	518	522	524	518	524	528	491	496	495	511	505
14/077		CIP	2a	491	491	492	495	495	495	492	491	495	492	495	495	494	493	495	490	493	493	494	493	493	494	489	492	492	492	489	491	495	494	493	494	493	515	503	510	513	513	509	513	517	484	486	487	503	496
14/084		CIP	2a	504	505	506	511	512	512	503	500	512	505	512	512	511	510	512	503	510	510	511	510	507	511	502	509	509	508	501	508	512	511	510	511	510	533	511	521	528	531	523	531	535	497	503	502	518	512
PRI0887		GLO	2b	483	487	487	490	491	490	482	480	491	481	489	489	489	489	492	481	489	490	493	491	489	491	488	489	489	489	483	489	491	491	490	492	490	517	499	508	516	517	512	517	520	492	497	493	506	499
CBS128.23		CAP	2b	516	519	519	522	522	522	516	512	522	516	520	520	522	521	523	515	521	521	527	526	523	526	523	525	525	524	519	525	527	525	525	526	524	551	536	542	551	552	547	553	556	517	521	520	539	526
CBS370.72		CAP	2b	510	513	513	516	516	515	508	505	516	509	515	515	516	515	517	508	515	515	521	518	516	519	515	518	518	517	512	518	521	519	519	520	518	546	531	535	547	547	542	548	550	515	520	519	535	523
SW11		TRO	2b	573	576	576	576	576	576	568	563	576	568	575	575	574	574	577	572	574	574	578	578	578	579	573	578	578	577	568	577	578	579	579	579	577	607	586	595	608	607	607	608	612	581	581	589	600	582
SW12		TRO	2b	570	577	577	579	579	579	571	565	579	570	578	578	577	577	579	573	577	577	581	581	581	582	576	581	581	580	571	580	581	582	581	582	580	611	588	597	611	611	609	612	616	583	585	591	602	586
TJ099	1	TRO	2b	556	563	563	565	565	565	557	552	565	555	564	564	563	563	565	559	563	563	567	567	567	568	563	567	567	566	558	566	567	568	567	568	566	595	572	582	595	595	593	596	600	567	569	575	586	570
TJ099	2	TRO	2a	562	569	569	571	571	571	563	558	571	561	570	570	569	569	571	565	569	569	573	573	573	574	569	573	573	572	564	572	573	574	573	574	572	603	580	590	603	603	601	604	608	575	577	583	594	578
PRI0816		SIS	2b	547	550	550	554	554	554	546	543	554	546	552	552	553	553	554	548	553	553	555	553	552	554	548	552	552	551	546	553	555	554	554	555	553	577	560	569	574	576	570	576	583	546	551	551	565	551
10/014		MUV	2c	652	662	663	665	665	666	653	647	666	650	666	665	664	665	664	659	665	665	665	664	661	664	654	662	662	661	646	663	666	665	664	665	663	692	660	670	687	689	685	691	694	653	655	660	675	654
TJ188		MUV	2c	653	663	664	666	666	667	654	648	667	651	667	666	665	666	665	660	666	666	666	665	662	665	655	663	663	662	647	664	667	666	665	666	664	693	661	671	688	690	686	692	695	654	656	661	676	655
10/055		MUV	2c	657	668	669	671	671	672	658	652	672	655	671	671	670	671	670	665	671	671	672	671	668	671	660	669	669	668	653	670	673	672	671	672	670	698	665	676	693	694	690	696	700	659	661	666	681	660
TJ186		MUV	2c	662	672	672	676	676	677	663	657	677	660	676	676	675	676	675	669	676	676	677	676	673	676	667	674	674	673	658	675	677	677	676	677	675	702	670	680	697	698	693	700	705	662	665	671	685	666
04/006		MUV	2c	663	674	674	677	677	678	664	658	678	661	677	677	676	678	676	671	677	677	679	677	674	677	667	675	675	674	659	676	678	678	677	678	676	703	670	681	698	699	695	701	706	663	665	673	686	668
05/048		MUV	2c	663	674	674	677	677	678	664	658	678	661	677	677	676	678	676	671	677	677	679	677	674	677	667	675	675	674	659	676	678	678	678	678	676	703	670	681	698	699	695	701	706	663	665	673	686	669
05/049		MUV	2c	663	674	674	677	677	678	664	658	678	661	677	677	676	679	676	671	677	677	680	677	674	677	667	675	675	674	659	676	678	678	677	678	676	703	670	681	698	699	695	701	706	663	665	673	686	669
05/050		MUV	2c	662	673	673	676	676	677	663	657	677	660	676	676	675	679	675	670	676	676	679	676	673	676	666	674	674	673	658	675	677	677	676	677	675	702	669	680	697	698	694	700	705	662	664	672	685	669
CBS221.88		CIT	2c	687	696	697	698	698	698	689	682	699	685	698	698	697	698	699	691	698	698	701	700	697	702	691	701	701	700	685	699	701	701	701	702	701	733	702	713	729	731	724	733	736	701	704	700	721	702
CBS295.29		CIT	2c	684	693	694	696	696	696	686	680	697	683	696	696	695	696	697	689	696	696	699	698	695	699	689	699	699	698	683	697	699	699	698	700	699	731	699	711	727	728	722	730	734	700	703	698	720	700
10/030		PIN	2c	671	681	682	684	684	684	674	668	685	670	684	684	682	684	685	677	684	684	688	687	684	687	678	687	687	687	671	686	687	687	686	688	687	717	689	700	715	716	710	718	720	692	696	690	709	690
14/001		PIN	2c	671	681	682	684	684	684	674	668	685	670	684	684	682	684	685	677	684	684	688	687	684	687	678	687	687	687	671	686	687	687	686	688	687	717	689	700	715	716	710	718	720	692	696	690	709	690
14/002		PIN	2c	671	680	681	683	683	683	674	668	684	670	684	683	682	683	684	676	683	683	687	686	683	686	678	686	686	686	671	685	686	686	685	687	686	716	689	700	714	715	710	717	719	691	695	689	708	690
14/086		PLV	2c	678	688	689	691	691	691	681	675	692	677	691	691	690	691	692	684	691	691	695	695	692	695	686	696	696	695	679	694	694	694	693	695	695	723	693	704	720	720	715	723	726	695	699	695	712	693
MR54		PLV	2c	675	686	686	686	685	686	678	672	686	674	685	685	684	685	686	681	685	685	689	689	687	690	682	690	690	689	676	688	688	688	688	689	689	717	692	701	715	715	712	718	721	692	693	693	709	687
CH45		PLV	2c	678	688	689	691	691	691	681	675	692	677	691	691	690	691	692	684	691	691	695	695	692	695	686	696	696	695	679	694	694	695	694	696	695	723	693	704	720	720	715	723	726	695	699	695	712	693
11/019		PLV	2c	661	663	663	664	664	664	661	659	664	659	663	663	664	663	664	661	663	663	667	667	667	667	665	668	668	668	664	666	666	667	666	668	667	692	681	689	692	691	689	692	695	669	670	669	686	666
11/017		PLV	2c	669	670	671	672	672	672	670	666	672	668	671	671	672	671	672	668	671	671	675	675	674	676	673	676	676	675	671	674	674	675	674	676	675	700	687	694	699	700	696	701	703	675	677	676	691	672
05/035		PLV	2c	678	688	689	691	691	691	681	675	692	677	691	691	690	694	692	684	691	691	697	695	692	695	686	696	696	695	679	694	694	695	694	696	695	723	693	704	720	720	715	723	726	695	699	695	712	696
11/015		PLV	2c	666	669	669	671	671	671	666	665	671	666	670	670	670	670	671	666	670	670	674	674	673	674	671	675	675	675	669	673	673	674	673	675	674	700	686	694	699	698	696	700	703	675	677	675	692	673
MR56		PLV	2c	677	687	688	690	690	690	680	674	691	676	690	690	689	690	691	683	690	690	694	693	690	693	684	694	694	693	677	692	693	694	694	695	694	722	692	703	719	720	714	722	725	696	700	695	712	694
MR55		PLV	2c	673	683	683	684	683	684	676	670	684	672	683	683	682	683	684	680	683	683	687	687	686	687	681	688	688	687	674	686	686	687	687	688	687	715	689	699	713	712	711	715	718	691	692	691	708	686
12/002		PLV	2c	679	689	690	692	692	692	682	676	693	678	692	692	691	692	694	685	692	692	696	696	693	696	687	697	697	696	680	695	695	696	695	697	696	725	695	706	722	722	717	725	728	697	701	696	714	694
15/068		PLV	2c	679	689	690	692	692	692	682	676	693	678	692	692	691	692	693	685	692	692	696	696	693	696	687	697	697	696	680	695	695	696	695	697	696	725	695	706	722	722	717	725	728	697	701	696	714	694
AC14	1	PLV	2c	678	688	689	691	691	691	681	675	692	677	691	691	690	691	692	684	691	691	695	695	692	695	686	696	696	695	679	694	694	695	694	696	695	723	693	704	720	720	715	723	726	695	699	695	712	693
AC14	2	PLV	2c	681	692	693	694	694	694	685	678	695	680	694	694	693	694	696	687	694	694	698	698	695	699	689	699	699	698	682	697	697	698	697	699	698	726	697	707	723	724	718	727	729	696	700	697	714	695
AC15		PLV	2c	678	688	689	691	691	691	681	675	692	677	691	691	690	691	692	684	691	691	695	695	692	695	686	696	696	695	679	694	694	695	694	696	695	723	693	704	720	720	715	723	726	695	699	695	712	693
12/023		PLV	2c	678	689	690	691	691	691	682	675	692	677	691	691	690	691	692	684	691	691	695	695	692	696	686	696	696	695	679	694	694	695	694	696	695	723	694	704	720	721	715	724	726	695	699	696	712	693
14/010		PLV	2c	679	689	690	692	692	692	682	676	693	678	692	692	691	692	693	685	692	692	695	695	692	696	687	696	696	695	679	694	694	696	695	696	695	725	695	706	722	722	717	725	728	696	700	695	713	693
MR51		PLV	2c	678	688	689	691	691	691	681	675	692	677	691	691	690	691	693	684	691	691	695	695	692	695	686	696	696	695	679	694	693	695	694	696	695	723	693	704	720	720	715	723	726	694	698	694	711	692
16/003		PLV	2c	674	680	681	682	683	683	677	672	683	674	682	682	682	682	683	677	682	682	686	686	684	687	681	687	687	686	676	685	685	686	685	687	686	713	691	700	711	711	708	714	716	687	690	688	704	686
15/005		PLV	2c	679	689	690	692	692	692	682	676	693	678	692	692	691	692	693	685	692	692	696	696	693	696	687	697	697	696	680	695	695	696	695	697	696	725	695	706	722	722	717	725	728	697	701	696	714	694
13/012		PLV	2c	679	690	691	692	692	692	683	676	693	678	692	692	691	692	693	685	692	692	696	696	693	697	687	697	697	696	680	695	695	696	695	697	696	724	695	705	721	722	716	725	727	696	700	697	713	694
10/033		PLV	2c	677	686	687	689	689	690	680	674	690	676	689	689	688	689	690	683	689	689	693	693	690	693	685	694	694	693	678	692	692	693	692	694	693	721	692	703	718	718	714	721	724	694	697	694	711	691
13/018		PLV	2c	677	687	688	690	690	690	680	674	691	676	690	690	689	690	691	683	690	690	694	694	691	694	685	695	695	694	678	693	693	694	693	695	694	722	692	703	719	719	714	722	725	694	698	694	711	692
16/055		PLV	2c	679	689	690	692	692	692	682	676	693	678	692	692	691	692	693	685	692	692	696	696	693	696	687	697	697	696	680	695	695	696	695	697	696	724	694	705	721	721	716	724	727	696	700	696	713	694
14/051		PLV	2c	676	686	687	689	689	689	679	673	690	675	689	689	688	689	690	682	689	689	693	693	690	693	684	694	694	693	677	692	692	693	692	694	693	721	691	702	718	718	713	721	724	693	697	693	710	691
TJ187		PLV	2c	679	689	690	692	692	692	682	676	693	678	692	692	691	692	693	685	692	692	696	696	693	696	687	697	697	696	680	695	695	696	695	697	696	724	694	705	721	721	716	724	727	696	700	696	713	694
SS03		PLV	2c	677	685	686	688	688	689	680	675	689	676	688	688	688	688	689	682	688	688	692	692	689	692	685	693	693	693	679	691	691	692	691	693	692	720	694	705	717	717	714	720	723	693	696	693	710	691
SS06		PLV	2c	678	688	689	691	691	691	681	675	692	678	691	691	690	691	692	684	691	691	695	695	692	695	686	696	696	695	680	694	694	694	693	695	695	722	693	704	719	719	714	722	726	694	698	694	711	692
MR53		PLV	2c	679	689	690	692	692	692	682	676	693	678	692	692	691	692	693	685	692	692	696	696	693	696	687	697	697	696	680	695	695	696	695	697	696	724	694	705	721	721	716	724	727	696	700	696	713	694
MR58		PLV	2c	682	691	692	694	694	694	684	678	695	680	694	694	693	694	695	687	694	694	698	698	695	698	689	699	699	698	682	697	697	698	697	699	698	726	696	707	723	723	718	726	729	698	702	698	715	696
CBS379.61		PLV	2c	680	689	690	692	692	692	682	676	693	678	692	692	691	692	694	685	692	692	696	696	693	696	687	697	697	696	680	695	695	696	695	697	696	726	696	707	723	723	718	726	729	696	700	694	713	692
14/057		PLV	2c	679	689	690	692	692	692	682	676	693	678	692	692	691	692	693	685	692	692	696	695	692	695	686	696	696	695	679	694	695	696	695	697	696	725	695	706	722	722	717	725	728	696	700	695	713	693
14/080		PLV	2c	679	678	679	681	681	681	676	672	681	675	680	680	680	680	681	676	680	680	684	683	682	683	680	684	684	683	676	682	683	684	683	685	684	711	691	700	711	708	707	711	714	685	687	684	702	683
10/034		PLV	2c	678	688	689	691	691	691	681	675	692	677	691	691	690	691	692	684	691	691	695	694	691	694	685	695	695	694	678	693	694	695	694	696	695	723	693	704	720	720	715	723	726	695	699	694	712	693
16/056		PLV	2c	674	681	682	684	684	685	675	671	685	673	684	684	683	684	685	678	684	684	688	687	684	687	679	688	688	688	675	686	687	688	687	689	688	716	691	702	713	713	709	716	719	689	692	688	706	686
MR59		PLV	2c	672	681	681	682	681	682	674	669	682	671	681	681	681	681	682	677	681	681	685	685	683	685	679	686	686	685	673	684	684	685	685	686	685	713	688	698	711	711	709	713	716	689	690	689	706	685
15/056		PLV	2c	677	687	688	690	690	690	680	674	691	676	690	690	689	690	691	683	690	690	694	693	690	693	684	694	694	693	677	692	693	694	693	695	694	722	692	703	719	720	714	722	725	695	699	694	712	693
11/020		PLV	2c	674	684	685	686	686	687	677	671	687	673	686	686	685	686	687	681	686	686	690	690	687	690	682	691	691	690	675	689	689	690	690	691	690	718	689	700	715	716	712	718	721	693	695	693	710	689
14/065		PLV	2c	679	689	690	692	692	692	682	676	693	678	696	692	691	692	693	685	692	692	696	695	692	695	686	696	696	695	679	694	695	696	695	697	696	725	695	706	722	722	717	725	727	696	700	696	713	694
14/048		PLV	2c	678	688	689	691	691	691	681	675	692	677	691	691	690	691	692	684	691	691	695	695	692	695	686	696	696	695	679	694	694	695	694	696	695	723	693	704	720	720	715	723	726	695	699	695	712	693
05/052		PLV	2c	673	681	681	682	681	682	675	670	682	672	681	681	681	681	682	678	681	681	685	685	684	685	680	686	686	685	674	684	684	685	685	686	685	713	689	699	711	710	710	713	716	688	689	687	705	684
TJ189		PLV	2c	677	687	688	690	690	690	680	674	691	676	690	690	689	690	691	683	690	690	694	694	691	694	685	695	695	694	678	693	693	694	693	695	694	723	693	704	720	720	715	723	726	695	699	694	712	692
MR57		PLV	2c	672	683	683	683	682	683	676	669	683	671	682	682	682	682	683	678	682	682	686	685	683	686	679	686	686	685	672	684	685	686	686	687	686	714	689	698	712	712	710	715	717	690	691	691	707	686
CBS273.32		PLV	2c	679	690	691	692	692	692	683	676	693	678	692	692	691	692	693	685	692	692	696	696	693	697	687	697	697	696	680	695	695	696	695	697	696	725	696	706	722	723	717	726	728	697	701	697	714	694
11/010		PLV	2c	677	688	689	690	690	690	681	674	691	676	690	690	689	690	691	683	690	690	694	694	691	695	685	695	695	694	678	693	693	694	693	695	694	723	694	704	720	722	715	724	726	696	700	696	713	693
13/033		PLV	2c	677	687	688	690	690	690	680	674	691	676	690	690	689	690	691	683	690	690	694	694	691	694	685	695	695	694	678	693	693	694	693	695	694	722	692	703	719	720	714	722	725	695	699	695	712	693
CH17		PLV	2c	679	689	690	692	692	692	682	676	693	678	692	692	691	692	693	685	692	692	696	695	692	695	686	696	696	695	679	694	695	695	694	696	696	724	694	705	721	721	716	724	728	697	701	696	714	696
SS02		PLV	2c	677	687	688	690	690	690	680	674	691	676	690	690	689	690	691	683	690	690	694	693	690	693	684	694	694	693	677	692	693	693	692	694	694	722	692	703	719	719	714	722	726	696	700	695	712	694
AC21		PLV	2c	676	684	685	687	687	687	679	674	688	675	687	687	687	687	688	681	687	687	691	690	688	690	683	691	691	691	677	689	690	691	690	692	691	719	692	703	716	716	713	719	722	691	695	691	708	690
MR52		PLV	2c	677	687	688	690	690	690	680	674	691	676	690	690	689	690	691	683	690	690	694	693	690	693	684	694	694	693	677	692	693	693	692	694	694	722	692	703	719	720	714	722	725	696	700	695	712	694
14/013		ACE	2c	681	691	692	694	694	694	684	677	695	680	695	694	692	694	695	687	694	694	698	697	694	698	688	698	698	697	681	696	697	697	696	698	697	729	697	709	725	727	721	729	729	699	703	696	718	696
PRI1052		BIS	2d	654	668	668	671	670	670	658	652	671	659	670	669	670	669	669	665	667	668	673	672	670	670	660	671	671	669	656	672	672	671	671	672	673	695	672	673	696	695	695	696	700	657	660	671	683	669
CBS545.96		MVC	2e	828	841	841	844	845	845	828	823	845	828	843	843	845	842	843	837	842	843	849	848	846	847	832	846	846	845	826	844	847	848	847	849	845	885	848	859	880	882	877	883	888	842	845	848	864	850
16/002		ILI	3	1226	1255	1254	1261	1261	1261	1230	1224	1262	1231	1261	1258	1258	1260	1258	1249	1259	1259	1264	1266	1263	1266	1240	1262	1262	1260	1225	1264	1263	1262	1260	1263	1265	1333	1280	1297	1325	1324	1316	1328	1337	1266	1280	1277	1304	1274
PRI0999		ILI	3	1228	1256	1255	1262	1263	1263	1232	1226	1264	1232	1262	1259	1259	1261	1260	1250	1260	1261	1266	1268	1264	1268	1242	1263	1263	1261	1227	1265	1264	1264	1261	1265	1266	1335	1280	1298	1326	1326	1318	1329	1339	1266	1280	1278	1304	1275
PRI0708		NEM	3	1244	1266	1267	1276	1277	1277	1247	1242	1278	1248	1276	1274	1272	1274	1273	1258	1273	1274	1283	1286	1282	1285	1257	1280	1280	1278	1248	1282	1281	1280	1277	1282	1283	1355	1300	1318	1345	1345	1334	1348	1355	1288	1306	1291	1326	1294
TJ193		PSY	3	1218	1246	1247	1254	1255	1254	1220	1215	1255	1223	1254	1252	1251	1253	1251	1240	1252	1252	1260	1261	1258	1261	1233	1258	1258	1256	1219	1260	1259	1259	1257	1259	1261	1328	1272	1290	1320	1321	1312	1324	1334	1264	1279	1270	1300	1268
TJ194		PSY	3	1218	1246	1247	1254	1255	1254	1220	1215	1255	1223	1254	1252	1251	1253	1251	1240	1252	1252	1260	1261	1258	1261	1233	1258	1258	1256	1219	1260	1259	1259	1257	1259	1261	1328	1272	1290	1320	1321	1312	1324	1334	1264	1279	1270	1300	1268
PRI1191		PLU	3	1248	1275	1275	1282	1283	1283	1250	1246	1284	1252	1283	1281	1280	1280	1280	1270	1281	1282	1289	1288	1285	1289	1262	1283	1283	1281	1249	1285	1286	1287	1284	1286	1287	1354	1295	1313	1344	1347	1337	1348	1358	1289	1302	1306	1328	1292
AC10	1	PSR	3	1240	1269	1270	1277	1278	1278	1244	1235	1279	1246	1277	1274	1273	1277	1276	1264	1276	1277	1283	1284	1280	1284	1257	1278	1278	1276	1242	1280	1282	1281	1278	1281	1280	1350	1288	1306	1342	1345	1334	1345	1353	1274	1292	1287	1316	1280
AC10	2	PSR	3	1238	1265	1266	1273	1274	1275	1242	1234	1275	1244	1273	1270	1269	1273	1273	1260	1272	1273	1279	1280	1276	1280	1255	1274	1274	1273	1242	1276	1278	1277	1274	1277	1276	1346	1289	1306	1338	1341	1330	1341	1349	1272	1289	1283	1313	1276
TJ190	1	PSR	3	1234	1263	1264	1271	1271	1271	1237	1230	1272	1241	1271	1268	1267	1271	1269	1257	1270	1270	1277	1277	1274	1278	1250	1273	1273	1271	1236	1275	1277	1275	1273	1275	1275	1343	1286	1302	1335	1336	1324	1338	1346	1271	1288	1285	1310	1279
TJ190	2	PSR	3	1235	1263	1265	1271	1272	1272	1238	1231	1273	1241	1271	1268	1267	1271	1270	1257	1270	1271	1278	1278	1274	1279	1251	1273	1273	1271	1237	1275	1277	1276	1273	1276	1275	1345	1287	1304	1336	1338	1326	1339	1348	1272	1289	1285	1311	1280
TJ191		PSR	3	1234	1262	1263	1270	1270	1270	1237	1230	1271	1241	1270	1267	1268	1270	1269	1256	1269	1269	1276	1276	1273	1277	1250	1272	1272	1270	1236	1274	1276	1274	1272	1274	1274	1342	1286	1302	1334	1335	1323	1337	1345	1270	1287	1284	1309	1278
SW17		PSR	3	1237	1267	1268	1275	1275	1275	1241	1232	1276	1244	1275	1272	1271	1275	1273	1261	1274	1274	1280	1281	1278	1281	1254	1276	1276	1274	1239	1278	1279	1278	1276	1278	1278	1347	1285	1303	1340	1342	1330	1343	1350	1271	1290	1283	1313	1277
SW18		PSR	3	1236	1264	1265	1272	1272	1272	1240	1231	1273	1242	1272	1269	1268	1272	1270	1258	1271	1271	1277	1278	1275	1278	1252	1273	1273	1271	1237	1275	1276	1275	1273	1275	1275	1344	1285	1301	1337	1339	1327	1340	1347	1268	1287	1280	1311	1274
AC16	1	PSR	3	1233	1263	1264	1271	1270	1270	1236	1229	1271	1240	1270	1267	1266	1270	1268	1258	1269	1269	1276	1277	1275	1277	1250	1273	1273	1271	1237	1275	1275	1274	1272	1274	1275	1342	1282	1299	1336	1337	1327	1339	1344	1270	1285	1280	1309	1271
AC16	2	PSR	3	1234	1263	1264	1271	1271	1271	1237	1230	1272	1240	1270	1267	1266	1270	1270	1258	1269	1270	1277	1278	1275	1278	1251	1273	1273	1271	1238	1275	1275	1275	1272	1275	1275	1343	1282	1300	1336	1338	1328	1339	1345	1270	1285	1280	1309	1271
AC19		PSR	3	1233	1262	1263	1270	1269	1269	1235	1229	1270	1239	1269	1266	1265	1269	1267	1256	1268	1268	1275	1275	1273	1276	1248	1272	1272	1270	1236	1274	1274	1273	1271	1273	1274	1341	1281	1299	1334	1335	1324	1337	1342	1268	1283	1279	1306	1271
CBS111773		PSR	3	1232	1261	1262	1269	1268	1268	1234	1228	1269	1238	1268	1265	1264	1268	1266	1255	1267	1267	1274	1275	1273	1275	1248	1271	1271	1269	1235	1273	1273	1272	1270	1272	1273	1341	1281	1299	1335	1336	1325	1338	1343	1269	1284	1278	1307	1271
CBS111772		PSR	3	1233	1262	1263	1270	1270	1270	1236	1229	1271	1239	1270	1267	1266	1270	1268	1256	1269	1269	1276	1276	1273	1277	1250	1272	1272	1270	1237	1274	1275	1274	1272	1274	1274	1343	1286	1304	1336	1337	1325	1338	1345	1271	1287	1284	1310	1278
MR60		PSR	3	1233	1260	1261	1268	1268	1269	1236	1228	1269	1239	1268	1265	1264	1268	1266	1255	1267	1267	1274	1274	1271	1275	1249	1270	1270	1268	1235	1272	1273	1272	1270	1272	1272	1341	1284	1302	1334	1335	1324	1336	1343	1270	1285	1283	1309	1277
TJ112		PSR	3	1234	1263	1264	1271	1271	1271	1237	1229	1272	1240	1271	1268	1267	1271	1269	1257	1270	1270	1277	1277	1274	1278	1250	1273	1273	1271	1236	1275	1276	1275	1273	1275	1275	1344	1286	1304	1337	1338	1326	1339	1346	1272	1289	1285	1312	1279
TJ192		PSR	3	1234	1262	1263	1270	1270	1270	1237	1229	1271	1240	1270	1267	1266	1270	1268	1256	1269	1269	1276	1276	1273	1277	1250	1272	1272	1270	1236	1274	1276	1274	1272	1274	1274	1343	1285	1303	1336	1337	1325	1338	1345	1271	1287	1284	1310	1278
CBS238.83		MEK	4	405	415	415	415	415	415	404	406	415	411	415	415	415	414	414	412	414	414	414	413	413	412	408	413	413	411	404	411	412	414	414	414	413	435	417	427	432	430	429	430	437	416	416	417	423	411
05/147		PAL	4	381	384	384	385	385	385	381	380	385	382	385	385	384	385	385	382	385	385	387	387	386	387	384	387	387	387	382	386	386	387	387	387	387	407	399	401	405	404	404	404	405	382	383	379	395	378
PRI0347		PAL	4	391	400	400	401	401	401	393	391	401	394	401	401	400	401	401	397	401	401	404	404	403	404	397	404	404	404	394	403	403	404	404	404	404	424	409	413	421	420	420	420	423	400	401	399	413	396
PRI1050		PAL	4	406	416	416	417	417	417	408	406	417	409	417	417	416	417	417	413	417	417	420	420	419	420	412	420	420	420	409	419	419	420	420	420	420	440	424	428	439	438	438	438	438	414	415	414	429	415
CBS148.88		PAL	4	406	416	416	417	417	417	408	406	417	409	417	417	416	417	417	413	417	417	420	420	419	420	412	420	420	420	409	419	419	420	420	420	420	441	425	429	439	438	438	438	440	417	418	415	431	414
CBS121939		ALT	4	556	571	570	574	574	574	561	557	574	563	574	574	574	573	573	570	572	572	578	577	577	577	567	576	576	574	558	575	578	579	579	577	577	610	584	595	605	605	602	605	612	588	589	587	599	577
TJ168		BOO	4	556	571	571	574	574	574	561	557	574	563	574	574	574	573	573	570	572	572	578	577	577	577	567	576	576	574	558	575	578	579	579	577	577	611	585	596	606	606	603	606	613	589	590	587	600	578
TJ024		QCT	4	559	573	572	575	575	575	565	562	575	566	577	575	576	574	574	571	573	573	580	580	580	579	573	578	578	576	563	576	580	581	581	580	579	613	589	599	613	610	610	611	616	587	589	593	607	583
TJ025		QCT	4	554	569	567	571	571	571	561	557	571	561	571	571	571	570	570	567	569	569	576	575	575	575	567	574	574	572	558	572	576	577	577	576	575	610	586	595	608	605	604	606	611	584	586	588	602	578
TJ026		QCT	4	558	574	572	576	576	576	565	561	576	565	576	576	576	575	575	572	574	574	581	580	580	580	571	579	579	577	562	577	581	582	582	581	580	614	589	598	613	610	609	611	616	587	589	593	607	583
TJ195		QCT	4	559	575	573	577	577	577	566	562	577	566	577	577	577	576	576	573	575	575	582	581	581	581	572	580	580	578	563	578	582	583	583	582	581	615	589	599	614	611	610	612	617	588	590	594	608	584
CBS587.85		CAS	5	624	642	641	644	644	644	631	625	644	630	643	641	640	643	643	639	643	643	644	643	641	643	632	642	642	641	623	643	643	642	642	643	642	678	652	662	678	676	673	679	683	641	645	654	664	654
TJ034		CAS	5	622	639	638	641	642	642	629	623	642	627	640	638	637	640	641	636	640	641	642	641	638	641	630	639	639	638	621	640	640	640	639	641	639	674	647	658	673	672	669	674	679	637	641	650	660	651
TJ035	1	CAS	5	618	635	634	637	638	638	625	619	638	623	636	634	633	636	637	632	636	637	638	637	634	637	626	635	635	634	617	636	636	636	635	637	635	673	648	657	672	671	668	673	678	636	640	650	659	649
TJ035	2	CAS	5	617	635	634	637	637	637	624	618	637	623	636	634	633	636	636	632	636	636	637	636	634	636	625	635	635	634	616	636	636	635	635	636	635	672	648	656	672	670	667	673	677	636	640	650	659	649
CBS955.87		NOV	5	611	629	627	630	630	630	617	611	630	617	629	627	626	629	629	625	629	629	632	632	630	632	621	631	631	630	614	632	633	630	630	631	630	659	635	645	659	657	654	659	664	622	626	637	641	634
CBS954.87		HEV	5	618	634	633	636	636	636	623	618	636	623	635	633	632	635	635	631	635	635	637	636	634	636	625	635	635	634	618	636	637	635	635	636	635	668	642	653	667	666	662	667	673	629	633	641	645	640
CBS958.87		HEV	5	616	633	632	635	635	635	621	616	635	621	634	632	631	634	634	630	634	634	635	634	632	634	623	633	633	632	615	634	635	633	633	634	633	667	640	651	666	665	661	666	672	628	632	639	644	639
TJ013		HEVr	5	615	632	631	634	634	634	621	615	634	620	633	631	630	633	633	629	633	633	635	634	632	634	623	633	633	632	615	634	635	633	633	634	633	667	642	652	666	665	661	667	672	630	634	639	644	638
TJ014		HEVr	5	616	632	631	634	634	634	621	616	634	621	633	631	630	633	633	629	633	633	635	634	632	634	623	633	633	632	615	634	635	633	633	634	633	667	643	653	666	665	661	667	672	630	634	639	644	638
TJ015		HEVr	5	616	633	632	635	635	635	622	616	635	621	634	632	631	634	634	630	634	634	636	635	633	635	624	634	634	633	616	635	636	634	634	635	634	668	643	653	668	666	662	668	673	632	635	640	645	639
TJ016		HEVr	5	616	632	632	633	633	633	621	617	633	621	633	631	630	632	632	629	632	632	634	633	631	633	624	632	632	632	617	633	634	632	632	633	632	666	643	653	665	664	662	666	671	629	631	638	644	637
16/058		GEM	6a	421	433	433	435	435	434	425	424	436	422	435	434	434	436	437	431	435	435	435	433	432	434	424	434	433	432	420	434	435	435	434	434	433	457	434	442	457	453	450	455	459	427	431	434	441	433
16/059		GEM	6a	419	432	432	434	434	433	423	422	435	420	434	433	433	435	436	430	434	434	434	432	431	433	422	433	432	431	418	433	433	433	432	432	432	455	431	439	455	451	448	453	458	427	431	434	439	433
16/060		GEM	6a	424	437	437	439	439	438	428	427	440	425	439	438	438	440	441	435	439	439	439	437	436	438	427	438	437	436	423	438	438	439	438	438	437	461	437	445	461	457	453	459	463	431	435	438	444	437
CBS200.81	1	HUM	6a	606	623	621	624	624	623	612	608	624	609	622	621	623	623	624	619	623	623	626	627	627	627	612	626	626	625	609	626	628	627	627	626	627	654	628	637	651	649	644	651	654	612	616	616	628	615
CBS200.81	2	HUM	6a	606	623	621	624	624	623	611	608	624	609	622	621	623	623	624	619	623	623	626	627	626	626	612	626	626	625	608	626	627	627	627	626	627	654	628	636	651	649	644	651	654	612	616	616	628	615
PRI0791		HUM	6a	606	623	620	624	624	623	612	608	624	609	622	621	623	623	624	619	623	623	626	627	627	627	612	626	626	625	609	626	628	627	627	626	627	653	627	636	650	648	643	650	652	611	615	616	627	614
08/004		INU	6a	618	635	632	636	636	635	623	620	636	621	635	632	635	634	635	630	634	634	637	638	637	637	623	637	637	636	618	637	638	638	638	637	639	667	642	651	663	662	656	663	667	629	633	635	645	634
09/001		INU	6a	618	635	632	636	636	635	623	620	636	621	633	632	635	634	635	630	634	634	637	638	637	637	623	637	637	636	618	637	638	638	638	637	639	667	642	651	663	662	656	663	667	629	633	635	645	634
09/003		INU	6a	618	635	632	636	636	635	623	620	636	621	635	632	635	634	635	630	634	634	637	638	637	637	623	637	637	636	618	637	638	638	638	637	639	667	642	651	663	662	656	663	667	629	633	635	645	634
CBS215.85		INU	6a	605	622	619	623	623	622	610	607	623	608	621	620	622	622	623	618	622	622	625	626	625	625	610	625	625	624	607	625	626	626	626	625	626	655	629	637	651	650	644	651	655	619	623	625	635	621
MR65		ROS	6a	643	660	659	662	662	661	648	643	662	648	662	661	662	661	661	658	661	661	662	662	660	662	649	662	662	661	637	661	662	663	663	662	663	700	671	681	700	698	697	701	703	654	659	659	677	657
PRI1072		ROS	6a	647	664	663	666	666	665	651	646	666	651	666	665	666	665	665	662	665	665	667	667	665	667	652	667	667	666	641	666	667	668	668	667	668	705	673	683	706	704	702	707	709	661	667	666	683	665
SW33		WAL	6a	603	616	615	618	618	617	606	603	618	606	618	617	617	619	620	616	619	619	618	618	617	618	606	618	618	617	596	617	618	619	619	618	618	648	621	630	648	649	644	649	649	613	618	616	633	619
MR38		GRE	6b	678	687	688	691	691	690	680	678	691	676	688	688	689	689	690	684	689	689	695	694	692	695	684	694	694	693	677	694	694	695	695	694	694	728	707	716	730	728	726	731	733	692	698	696	712	699
MR39		GRE	6b	681	693	693	697	697	696	685	681	697	681	694	694	695	695	696	690	695	695	700	700	698	700	688	699	699	698	679	699	700	701	701	700	700	734	709	717	735	734	732	737	739	697	702	702	717	704
AC22	1	HUN	6b	890	906	905	908	908	907	895	890	908	891	906	906	908	906	907	901	906	906	911	909	907	910	895	909	909	908	888	909	911	910	910	909	910	958	928	939	956	955	953	957	964	911	917	917	938	923
AC22	2	HUN	6b	894	909	908	912	913	912	900	894	913	894	910	910	911	910	912	904	910	911	916	914	912	916	900	913	913	912	893	913	916	915	913	914	914	963	931	944	960	960	957	961	969	914	921	920	941	927
05/004		GON	6b	738	752	752	755	756	755	741	740	756	740	754	754	754	753	755	746	753	753	758	758	755	758	745	756	756	755	736	757	759	759	759	758	758	795	764	773	791	793	786	794	798	749	757	760	776	765
05/015		GON	6b	730	744	744	745	745	744	733	732	745	732	744	744	743	742	744	739	742	742	747	747	746	747	736	746	746	745	729	746	748	748	749	747	747	784	757	767	782	782	779	783	786	742	745	751	769	753
14/049		GON	6b	743	756	756	759	760	759	748	745	760	745	759	759	758	757	759	750	757	757	762	762	761	763	750	761	761	760	743	760	764	763	764	762	762	801	769	778	795	798	790	798	803	754	762	764	779	766
AC18		GON	6b	735	748	748	750	750	749	738	738	750	738	749	749	748	747	749	742	747	747	753	752	751	753	743	752	752	752	735	751	753	753	753	752	752	792	766	773	787	789	784	789	794	748	754	759	774	761
05/017		GON	6b	745	758	758	762	763	762	749	747	763	747	761	761	762	760	762	752	760	760	767	766	764	767	754	765	765	764	746	765	768	767	767	766	766	804	771	780	799	802	793	802	806	757	766	769	783	772
MR29		GON	6b	720	727	727	729	729	729	724	721	729	723	728	728	728	726	727	722	726	726	731	730	730	732	725	730	730	729	724	729	733	731	732	730	730	764	748	756	761	761	758	762	766	722	726	731	749	736
MR31		GON	6b	730	748	748	749	749	748	735	733	749	733	748	748	748	746	748	743	746	746	752	751	749	752	739	751	751	750	731	750	752	752	753	751	751	785	754	763	781	782	780	783	788	744	748	754	769	756
MR32		GON	6b	744	757	757	760	761	760	748	746	761	746	760	760	760	758	760	751	758	758	762	762	760	762	750	761	761	760	742	760	763	763	764	762	762	800	769	777	795	798	790	798	802	754	762	765	780	767
MR34		GON	6b	723	737	737	739	740	739	727	725	740	725	739	739	739	737	738	731	737	737	742	742	740	743	730	741	741	740	722	740	744	743	744	742	742	781	750	759	776	778	772	779	784	737	744	746	763	749
MR35		GON	6b	730	743	743	745	745	744	734	732	745	731	744	744	743	743	744	739	743	743	750	749	748	750	738	749	749	748	731	748	750	750	750	749	749	783	754	761	778	780	775	780	785	740	745	752	765	751
MR36		GON	6b	737	750	750	753	754	753	740	739	754	739	753	753	753	751	752	744	751	751	756	756	753	756	744	755	755	754	735	754	757	757	757	756	756	792	762	772	787	788	783	790	795	748	755	757	776	764
05/020		GON	6b	751	766	766	767	767	766	755	753	767	753	766	766	766	764	766	761	764	764	769	769	768	769	757	768	768	767	751	767	770	770	770	769	769	807	779	787	802	804	800	804	809	763	767	774	789	773
05/025		GON	6b	729	733	733	734	734	734	731	730	734	731	733	733	734	731	733	728	731	731	735	735	735	735	732	734	734	734	728	733	736	736	736	735	735	771	761	767	768	767	765	768	772	730	733	739	755	741
06/001		GON	6b	745	755	755	758	758	757	748	746	758	748	757	757	758	755	757	749	755	755	760	760	760	761	751	759	759	758	745	758	762	761	762	760	760	794	770	781	791	792	787	793	796	750	756	761	778	766
MR37		GON	6b	750	766	766	767	767	766	754	752	767	752	766	766	766	764	766	761	764	764	770	770	769	770	759	769	769	768	750	768	771	771	772	770	770	806	776	785	805	804	802	806	809	766	769	778	794	776
05/003		GON	6b	750	764	764	767	768	767	754	752	768	752	766	766	767	765	767	758	765	765	771	771	769	771	758	769	769	768	750	769	773	772	771	771	771	809	778	787	805	806	799	807	811	764	771	776	791	778
07/004		GON	6b	750	763	763	765	766	765	753	752	766	752	767	765	764	763	765	757	763	763	768	768	766	768	756	767	767	766	749	766	769	769	770	768	768	808	779	787	803	805	799	806	810	762	768	773	790	776
07/007		GON	6b	749	763	763	766	767	766	753	751	767	751	765	765	765	764	766	757	764	764	769	769	767	769	756	767	767	766	749	767	771	770	770	769	769	809	778	786	804	806	799	807	811	762	769	773	790	777
CBS114340		GON	6b	745	759	759	761	762	762	750	748	762	749	761	761	761	759	761	754	759	759	767	766	763	767	757	766	766	765	750	765	767	767	768	766	766	801	775	783	797	798	794	800	804	757	762	770	785	770
08/001		GON	6b	753	768	768	770	771	770	758	755	771	755	770	770	770	768	770	762	768	768	776	775	772	776	764	775	775	774	755	774	776	776	777	775	775	811	780	790	807	808	803	810	814	766	772	779	794	780
MR30		GON	6b	742	748	748	749	749	749	746	744	749	745	748	748	749	747	749	745	747	747	753	752	753	754	748	752	752	752	747	751	754	753	754	752	752	787	773	782	785	784	782	785	789	746	748	758	773	755
SS07		GON	6b	779	792	791	795	796	795	782	780	796	780	795	795	794	793	795	786	793	793	798	799	796	798	786	797	797	796	777	797	801	800	801	799	799	835	804	814	831	832	826	834	838	790	796	800	816	803
TJ181		GON	6b	758	772	772	775	776	775	762	760	776	760	775	775	775	774	776	767	774	774	778	778	775	778	766	777	777	776	757	776	779	779	779	778	778	814	785	794	810	811	805	813	817	770	777	778	797	783
TJ179		CRA	6b	657	669	669	671	672	672	660	655	672	657	671	671	670	671	673	667	671	671	676	675	673	677	664	675	675	674	655	674	678	676	677	675	675	707	678	692	706	706	704	708	711	671	674	678	693	684
TJ180		CRA	6b	658	670	670	672	673	673	660	656	673	658	672	672	671	672	674	668	672	672	677	676	673	677	665	676	676	675	655	675	678	677	678	676	676	709	680	693	708	708	706	710	713	674	677	680	696	686
TJ185		MEGr	6b	759	773	772	775	776	775	760	756	776	758	774	774	775	774	776	769	774	774	779	780	777	779	764	778	778	777	755	777	781	781	782	780	780	815	784	797	816	814	813	817	820	772	775	783	798	785
14/085		MEG	6b	738	746	746	748	749	749	740	738	749	738	747	747	749	748	750	744	748	748	753	753	752	756	746	754	754	753	741	753	754	753	755	752	752	792	769	783	790	790	788	791	793	749	753	755	773	761
AC24	1	MEG	6b	747	761	761	763	764	763	748	744	764	747	762	762	763	763	765	758	763	763	769	768	765	770	755	769	769	768	746	768	769	769	771	768	768	805	773	787	805	804	802	806	809	763	767	770	787	775
AC24	2	MEG	6b	750	765	765	767	768	767	753	748	768	751	766	766	767	767	769	762	767	767	773	772	770	775	759	773	773	772	750	772	774	773	775	772	772	810	778	793	810	809	807	811	814	768	772	775	792	779
AC17		MEG	6b	740	756	756	758	759	758	743	739	759	742	758	757	758	758	760	753	758	758	763	762	759	764	749	763	763	762	739	762	763	763	765	762	762	803	769	783	801	801	799	803	804	761	765	768	785	773
CBS137.87		MEG	6b	741	757	757	759	760	759	745	740	760	743	759	758	759	759	761	754	759	759	764	763	761	766	750	764	764	763	741	763	765	764	766	763	763	804	771	785	802	802	800	804	805	761	765	768	785	772
MR49		MEG	6b	743	759	759	761	762	761	746	742	762	745	761	760	761	761	763	756	761	761	766	765	762	767	752	766	766	765	742	765	766	766	768	765	765	806	772	786	804	804	802	806	807	762	766	769	786	774
MR50		MEG	6b	736	750	750	752	752	751	738	734	752	738	751	750	751	751	753	747	751	751	756	755	753	757	745	756	756	755	735	755	756	756	758	755	755	796	765	779	795	794	793	796	797	754	757	759	777	765
PRI1065		PIF	6b	614	626	626	628	630	630	617	615	630	614	628	628	629	629	630	625	629	630	632	632	629	633	623	631	631	630	615	631	631	631	630	631	630	656	634	642	655	654	653	654	660	612	615	620	634	618
TJ126		THE	6b	609	624	624	626	626	625	611	611	626	614	626	626	624	625	627	619	625	625	628	628	626	628	618	628	628	628	613	627	628	628	628	628	628	657	635	643	654	653	650	655	661	620	625	625	641	631
TJ127		THE	6b	609	624	624	626	626	625	611	611	626	614	626	626	624	625	627	619	625	625	628	628	626	628	618	628	628	628	613	627	628	628	628	628	628	657	635	643	654	653	650	655	661	620	625	625	641	631
TJ165		THE	6b	608	623	623	625	625	624	610	610	625	613	625	625	623	624	626	618	624	624	627	627	625	627	617	627	627	627	612	626	627	627	627	627	627	656	634	642	653	652	649	654	660	619	624	624	640	630
TJ114		THExAMN	6b	763	778	778	781	782	781	769	764	782	768	780	780	780	780	783	774	780	781	784	783	781	785	771	782	782	781	767	782	785	784	783	783	782	821	793	805	820	818	816	820	825	775	781	779	805	790
TJ115		THExAMN	6b	762	779	779	783	783	782	768	763	783	769	781	781	781	782	784	774	782	782	785	784	783	786	770	783	783	782	766	784	787	785	784	784	784	824	794	805	823	820	817	824	827	778	786	781	807	793
TJ116		THExAMN	6b	762	779	779	783	783	782	768	763	783	769	781	781	781	782	784	774	782	782	785	784	783	786	770	783	783	782	766	784	787	785	784	784	784	823	793	804	822	819	816	823	827	777	784	781	807	793
TJ117		THExAMN	6b	761	778	778	782	782	781	766	762	782	768	780	780	780	781	783	773	781	781	784	783	781	784	769	782	782	781	764	783	785	784	783	783	783	822	792	802	821	818	815	822	826	776	783	780	806	792
TJ121		THExAMN	6b	768	784	784	787	788	787	772	768	788	773	786	786	785	786	789	779	786	787	791	790	787	791	777	789	789	788	771	789	790	791	790	790	789	828	797	808	826	824	822	827	832	780	786	785	809	792
TJ122		THExAMN	6b	767	783	783	786	787	786	771	767	787	772	785	785	784	785	788	778	785	786	790	789	786	790	776	788	788	787	770	788	789	790	789	789	788	827	796	807	825	823	821	826	831	779	785	784	808	791
TJ124		THExAMN	6b	773	789	789	792	793	792	779	774	793	778	791	791	791	791	794	785	791	792	796	795	793	797	783	794	794	793	778	794	796	796	795	795	794	830	801	813	830	828	826	830	834	782	788	788	810	796
TJ125		THExAMN	6b	769	787	787	790	790	789	774	770	790	776	789	789	788	789	791	782	789	789	793	792	790	793	779	792	792	791	773	792	793	793	793	792	792	829	799	809	828	825	823	829	833	782	788	788	810	796
TJ123		AMN	6b	660	674	674	677	677	676	663	660	677	663	675	675	677	676	678	670	676	676	679	678	676	679	666	678	678	677	661	678	678	679	679	678	678	701	678	687	705	702	700	705	704	662	668	668	687	679
TJ113		AMNxCHL	6b	791	809	809	813	813	812	794	790	813	795	809	809	811	811	813	804	811	811	816	816	814	816	799	814	814	813	792	815	817	817	816	816	816	852	822	831	855	852	848	855	856	806	814	813	832	821
TJ118		AMNxCHL	6b	792	809	809	813	814	813	795	791	814	795	809	809	811	811	814	804	811	812	817	817	814	817	800	814	814	813	793	815	817	818	816	817	816	852	822	832	854	852	848	854	856	805	813	812	831	820
TJ119		AMNxCHL	6b	793	810	810	814	815	814	796	792	815	796	810	810	812	812	815	805	812	813	818	818	815	818	801	815	815	814	794	816	818	819	817	818	817	854	823	833	856	854	850	856	858	807	815	814	833	822
04/001		CHL	6b	710	718	718	721	723	723	712	710	723	710	720	720	722	720	723	714	721	721	724	724	721	725	715	722	722	721	707	722	725	726	725	725	723	758	739	746	759	759	755	760	761	715	721	725	736	729
04/004		CHL	6b	721	735	735	738	739	738	724	721	739	723	737	737	738	737	739	730	738	737	741	741	739	742	728	740	740	739	720	740	743	743	743	742	741	775	752	756	777	776	771	778	778	730	738	741	753	746
05/016		CHL	6b	719	733	733	736	737	736	721	719	737	721	735	735	736	735	737	728	736	735	739	739	736	739	726	738	738	737	717	738	740	741	741	740	739	773	751	754	775	774	769	776	776	729	737	739	751	743
06/015		CHL	6b	715	729	729	732	733	732	717	715	733	717	731	731	732	731	733	724	732	731	735	735	732	735	722	734	734	733	714	734	736	737	737	736	735	769	746	750	771	770	765	772	772	724	732	735	747	741
07/003		CHL	6b	716	729	729	732	734	733	719	716	734	717	731	731	732	731	734	724	732	732	736	736	733	737	723	734	734	733	715	734	737	738	738	737	735	770	746	751	771	771	766	772	773	724	732	735	747	742
07/005		CHL	6b	715	726	726	727	729	728	716	715	729	715	726	726	728	726	729	722	727	727	730	730	727	730	720	728	728	727	711	728	730	732	731	731	729	763	744	749	765	764	762	765	766	721	725	731	742	733
10/003		CHL	6b	715	728	728	731	732	731	717	716	732	717	733	730	732	730	732	723	731	730	733	733	730	733	721	732	732	732	714	732	734	735	735	734	733	766	745	750	768	767	762	769	769	721	729	732	744	738
TJ170		CHL	6b	713	721	721	724	726	725	715	714	726	714	723	723	725	723	726	716	724	724	728	728	724	728	719	726	726	726	711	726	728	730	729	729	727	762	747	749	763	763	758	764	765	717	725	728	740	733
TJ172		CHL	6b	713	723	723	726	727	726	713	712	727	713	725	725	727	725	727	718	726	725	728	728	725	728	717	727	727	726	709	727	729	730	730	729	728	760	741	746	762	761	756	763	763	717	724	727	738	733
TJ173		CHL	6b	709	714	714	717	718	718	709	710	718	708	716	716	718	716	718	710	717	716	720	720	718	720	710	719	719	719	706	719	721	722	722	721	720	755	742	746	756	756	751	757	757	712	718	721	733	727
12/040		CHL	6b	667	676	676	679	679	678	669	667	679	669	680	678	677	677	678	671	677	677	680	680	679	680	671	679	679	678	663	679	682	681	681	680	680	716	700	702	715	715	709	716	719	676	683	687	698	689
TJ171		xSTA	6b	779	791	791	796	797	796	781	779	797	781	795	795	796	795	797	786	795	795	798	798	795	798	782	796	796	795	774	797	800	799	798	797	798	838	812	817	839	838	831	841	841	786	796	793	813	803
13/005		CHLxLAC	6b	854	856	856	860	860	859	855	853	860	852	859	858	860	858	860	852	857	858	861	861	859	860	854	859	859	857	847	859	862	862	862	860	860	908	898	902	909	907	903	908	910	859	865	866	886	870
SS01		CHLxLAC	6b	887	899	899	904	904	902	891	888	904	889	903	902	902	902	903	895	901	902	905	905	902	904	893	903	903	902	884	903	907	906	906	904	904	955	934	941	956	954	949	956	958	903	911	913	932	912
05/013		LAC	6b	707	719	719	722	722	720	711	708	722	709	722	720	721	721	722	717	720	721	724	723	722	723	714	722	722	720	704	722	724	723	722	722	722	759	735	744	761	759	757	760	761	712	717	718	734	716
CBS113346		LAC	6b	704	713	713	715	715	714	707	706	715	703	714	713	715	714	714	712	713	714	718	717	716	717	709	716	716	714	701	716	717	717	717	716	716	757	739	747	759	756	757	757	759	712	715	718	736	717
CH01		LAC	6b	698	700	701	703	703	702	698	698	703	699	703	701	703	702	702	699	701	702	704	704	703	703	702	702	702	700	695	702	706	704	703	703	703	745	735	741	745	743	742	744	746	698	702	706	722	704
CH05		LAC	6b	706	716	716	719	719	717	709	707	719	707	718	716	719	718	718	714	717	718	721	720	719	720	711	719	719	717	702	719	721	720	719	719	719	756	736	745	758	755	754	756	758	709	714	716	733	716
CH31		LAC	6b	702	713	713	716	716	714	705	704	716	704	716	714	715	715	714	711	714	715	718	717	716	717	708	716	716	715	699	716	719	717	716	716	716	755	733	742	756	754	752	755	757	708	713	715	732	715
TS02		LAC	6b	701	711	711	714	714	712	705	703	714	702	713	712	714	713	713	709	712	713	716	715	714	715	706	714	714	712	698	714	716	715	714	714	714	752	734	742	754	751	750	752	754	706	711	711	729	711
CH06		LAC	6b	694	705	705	709	709	707	698	695	709	696	709	707	710	708	709	703	707	708	711	710	709	710	700	709	709	707	691	709	711	710	709	709	709	748	725	734	749	747	744	748	750	701	707	705	726	709
CH14		LAC	6b	701	712	712	715	715	713	704	702	715	702	714	712	714	714	715	710	713	714	717	716	715	716	707	715	715	713	697	715	717	716	715	715	715	753	731	740	755	752	751	753	755	705	710	712	729	711
CH21		LAC	6b	712	722	722	726	726	724	714	712	726	713	726	724	725	725	726	720	724	725	727	727	726	726	716	725	725	723	706	725	728	727	726	726	726	765	742	751	766	764	761	765	767	718	724	722	741	722
CH22		LAC	6b	686	687	687	690	690	689	689	687	690	687	689	688	690	689	690	686	688	689	691	690	689	690	688	689	689	688	684	689	690	690	689	689	689	729	722	727	730	727	727	728	730	685	689	689	707	687
CH27		LAC	6b	685	686	687	689	689	687	686	684	689	685	688	687	689	688	689	684	687	688	690	689	688	689	687	688	688	687	683	688	689	689	688	688	688	728	720	726	729	726	725	727	729	684	689	688	705	688
CH36		LAC	6b	694	706	706	708	708	706	697	694	708	695	707	705	708	707	707	704	706	707	710	709	708	709	700	708	708	706	690	708	709	709	709	708	708	746	724	732	747	744	744	745	747	702	706	706	725	707
TS03		LAC	6b	695	705	705	708	708	706	698	696	708	696	707	705	708	707	706	703	706	707	710	710	709	709	700	708	708	706	691	708	710	710	709	709	709	746	725	734	749	746	745	747	748	701	706	708	725	707
CH25		LAC	6b	694	697	697	700	700	699	696	695	700	695	699	698	700	699	699	696	698	699	702	701	700	701	698	700	700	699	692	700	701	702	701	701	700	740	730	736	740	737	737	738	740	695	699	700	718	699
CH44		LAC	6b	702	712	712	715	715	713	705	703	715	702	714	713	714	714	714	710	713	714	718	717	716	717	708	716	716	714	699	716	718	718	717	717	716	755	735	744	756	753	752	754	756	709	714	714	732	713
CH02		LAC	6b	698	709	709	712	712	710	701	699	712	700	712	710	711	711	711	707	710	711	715	714	713	714	705	713	713	711	695	713	716	714	713	713	713	752	730	739	753	751	749	752	754	707	712	713	730	712
05/019		LAC	6b	702	709	709	712	712	710	705	702	712	703	712	710	712	711	711	707	710	711	713	712	711	712	705	711	711	709	698	711	713	712	711	711	711	749	732	741	750	748	746	749	751	704	709	707	727	709
06/014		LAC	6b	715	725	725	728	728	726	717	715	728	716	728	726	727	727	727	723	726	727	729	729	728	728	719	727	727	725	709	727	731	729	728	728	728	765	743	752	767	765	763	766	767	719	724	724	740	722
MR40		LAC	6b	682	680	681	683	683	682	682	682	683	682	683	682	684	682	682	679	681	682	683	683	682	682	681	681	681	680	679	681	685	683	682	682	682	721	718	722	721	719	718	720	722	675	679	679	697	679
MR42		LAC	6b	708	719	719	722	722	720	711	709	722	710	722	720	722	721	722	717	720	721	723	723	722	722	713	721	721	719	703	721	724	723	722	722	722	765	743	752	765	763	761	764	767	720	725	722	741	722
MR43		LAC	6b	693	701	701	703	703	701	695	693	703	693	703	702	703	702	703	700	701	702	703	703	702	702	696	701	701	699	686	701	704	703	703	702	702	742	725	734	742	740	740	741	744	698	701	701	721	700
MR45		LAC	6b	701	711	711	713	713	712	705	702	713	702	713	711	713	712	712	711	711	712	714	918	713	713	705	712	712	710	697	712	715	714	714	713	713	753	733	741	753	751	752	752	755	711	713	715	735	713
MR46		LAC	6b	692	701	701	703	703	701	695	693	703	692	703	702	702	702	703	700	701	702	704	704	703	703	695	702	702	700	688	702	705	704	704	703	703	743	725	733	742	740	740	741	744	701	704	704	723	702
MR47		LAC	6b	698	710	710	712	712	710	701	699	712	700	712	710	711	711	712	708	710	711	714	713	712	713	704	712	712	710	695	713	714	713	713	712	712	753	732	741	754	752	751	753	755	708	712	712	730	711
MR48		LAC	6b	692	703	703	705	705	703	695	693	705	693	705	703	704	704	705	702	703	704	707	706	705	706	697	705	705	703	688	705	707	706	706	705	705	745	724	732	745	743	743	744	747	701	704	705	724	703
TJ183		LAC	6b	713	724	725	726	726	724	715	713	726	713	725	723	725	725	725	722	724	725	729	728	727	728	719	727	727	725	709	727	729	728	728	727	727	767	746	755	769	766	766	767	769	719	723	725	744	725
SS08		LAC	6b	709	719	719	723	723	721	712	710	723	711	722	720	722	722	722	717	721	722	725	725	724	724	714	722	722	720	705	722	727	725	723	724	724	765	743	752	765	763	760	764	766	719	725	725	743	727
MR44		LAC	6b	779	787	787	789	789	788	783	778	789	778	788	787	789	788	789	787	787	788	791	791	790	791	785	790	790	788	777	790	791	791	791	789	789	837	818	826	837	834	834	834	838	790	793	793	817	795
PRI1090		BIL	6b	736	749	749	755	755	754	740	737	755	741	754	752	754	756	758	747	755	756	759	757	755	758	747	754	754	752	741	756	761	759	756	757	759	797	766	781	794	794	786	794	798	751	763	763	777	769
TJ166		BIL	6b	738	752	752	758	758	757	741	739	758	743	757	755	756	759	761	750	758	759	762	760	757	760	749	757	757	755	741	759	763	762	759	760	762	798	765	780	796	796	788	796	799	751	763	762	776	768
TJ167		BIL	6b	733	746	746	752	752	751	735	733	752	737	751	749	750	753	755	744	752	753	756	754	751	754	743	751	751	749	736	753	756	756	753	754	756	791	759	773	788	788	780	788	792	747	759	756	771	762
TJ200		ASP	6	848	863	863	866	866	866	855	850	866	853	865	865	865	864	866	859	864	864	868	867	865	868	858	866	866	866	849	867	866	866	866	867	868	905	877	888	905	903	899	905	912	862	867	866	887	873
TJ202		ASP	6	847	862	862	865	865	865	854	849	865	852	864	864	864	863	865	858	863	863	867	866	864	867	857	865	865	865	848	866	865	865	865	866	867	904	876	887	904	902	898	904	911	861	866	865	886	872
TJ203		ASP	6	848	863	863	866	866	866	855	850	866	853	865	865	865	864	866	859	864	864	868	867	865	868	858	866	866	866	849	867	866	866	866	867	868	905	877	888	905	903	899	905	912	862	867	866	887	873
AC01		xALN	7a	928	903	902	908	909	908	886	880	910	887	908	906	907	908	910	898	913	907	913	911	908	911	893	912	911	909	881	910	914	911	909	910	911	965	918	938	963	961	955	961	969	904	911	920	944	926
AC03		xALN	7a	923	898	897	903	904	903	881	875	905	882	903	901	902	903	904	893	908	902	908	906	903	906	888	907	906	904	876	905	909	906	904	905	906	961	914	934	958	956	950	956	965	901	908	916	940	922
CBS117375		xALN	7a	930	905	904	910	911	910	888	882	911	889	909	908	908	909	912	900	915	909	914	913	910	913	895	913	913	911	883	912	915	912	911	912	913	967	921	941	964	962	957	963	971	907	914	923	946	927
TJ002		xALN	7a	919	894	893	899	900	899	877	872	901	878	899	897	898	899	901	889	904	898	904	902	899	902	884	903	902	900	873	901	905	902	900	901	902	956	909	929	953	951	945	951	960	895	902	910	934	916
TJ140		xALN	7a	929	904	903	909	910	909	887	881	911	888	909	907	908	909	911	899	914	908	914	912	909	912	894	913	912	910	882	911	915	912	910	911	912	967	920	940	964	962	956	962	971	905	912	921	945	927
TJ143		xALN	7a	927	902	901	907	908	907	885	879	908	886	906	905	905	906	909	897	912	906	911	910	907	910	892	910	910	908	880	909	912	909	908	909	910	964	918	938	961	959	954	960	968	904	911	920	943	924
TJ145		xALN	7a	930	905	904	910	911	910	888	882	911	889	909	908	908	909	912	900	915	909	914	913	910	913	895	913	913	911	883	912	915	912	911	912	913	967	921	941	964	962	957	963	971	907	914	923	947	928
TJ146		xALN	7a	926	900	899	905	906	905	884	878	906	884	904	903	903	904	907	895	910	904	909	908	905	908	890	908	908	906	879	907	910	907	906	907	908	962	917	936	959	957	952	958	966	902	909	918	941	922
TJ147		xALN	7a	925	899	899	904	905	904	882	877	905	884	903	902	902	903	906	894	909	903	909	908	905	908	891	908	908	906	879	907	910	907	906	907	908	961	918	936	958	956	951	957	965	902	909	917	940	920
TJ148		xALN	7a	925	900	899	905	906	905	883	877	907	884	905	903	904	905	907	895	910	904	910	908	905	908	890	909	908	906	878	907	911	908	906	907	908	962	915	935	959	957	951	957	966	901	908	918	941	923
TJ142		xALN	7a	926	901	900	906	907	906	884	878	908	885	906	904	905	906	908	896	911	905	911	909	906	909	891	910	909	907	879	908	912	909	907	908	909	964	917	937	961	959	953	959	968	903	910	919	943	925
TJ144		xALN	7a	924	899	898	904	905	904	882	876	905	883	903	902	902	903	906	894	909	903	908	907	904	907	889	907	907	905	877	906	909	906	905	906	907	961	915	935	958	956	951	957	965	901	908	917	941	922
TJ006		xALN	7a	921	891	891	896	897	897	878	873	897	878	897	894	894	895	898	887	901	895	900	899	896	899	884	899	899	897	874	898	901	898	897	898	899	951	912	929	948	947	942	947	956	894	899	910	934	914
TJ149		xALN	7a	922	897	896	902	903	902	881	875	903	881	901	900	900	901	904	892	907	901	906	905	902	905	888	905	905	903	876	904	907	904	903	904	905	956	912	932	953	952	946	952	961	896	903	912	936	917
SW02		xALN	7a	924	895	895	900	901	900	882	877	901	880	901	898	898	899	902	890	905	899	904	903	900	903	887	903	903	901	877	902	905	902	901	902	903	954	914	931	951	950	944	950	959	894	901	910	934	915
TJ141		xALN	7a	923	897	896	901	902	901	881	875	902	881	900	899	899	900	903	892	906	900	905	904	901	904	887	904	904	902	876	903	906	903	902	903	904	956	913	932	953	951	947	952	960	900	906	914	938	918
AC02		xALN	7a	912	872	872	875	875	875	869	864	875	866	873	873	873	873	876	868	879	873	877	876	876	876	871	876	876	874	864	875	878	875	875	875	876	929	907	916	926	923	921	923	932	876	880	892	916	891
TJ001	1	xALN	7a	924	895	894	900	901	900	882	876	901	880	900	898	898	899	902	890	905	899	903	902	899	902	885	902	902	900	876	901	904	901	900	901	902	954	913	928	952	950	945	951	958	895	901	912	934	916
TJ001	2	xALN	7a	918	886	886	891	891	890	875	871	891	874	889	888	888	889	892	881	895	889	894	893	891	893	879	893	893	891	870	892	895	892	891	892	893	943	908	923	942	940	935	940	948	886	891	903	925	906
TJ003		xALN	7a	919	882	882	886	886	886	875	873	886	873	884	884	883	884	887	878	890	884	888	887	885	887	877	887	887	886	872	886	889	886	885	886	887	937	914	926	935	934	930	933	942	884	888	900	923	900
MR72		xALN	7a	919	884	883	887	887	887	875	871	887	874	885	885	884	885	888	880	891	885	889	888	886	888	878	888	888	886	871	887	890	887	887	887	888	939	911	925	937	936	932	935	944	887	891	901	925	902
SW49		xALN	7a	919	890	889	895	895	894	877	872	895	875	893	892	892	893	895	885	899	893	898	897	895	897	882	897	897	895	872	896	899	896	895	896	897	953	912	929	950	947	943	948	954	896	905	908	934	913
MR73		xALN	7a	910	874	872	876	876	876	868	862	876	865	874	874	873	874	877	870	880	874	878	877	876	877	868	877	877	875	862	876	879	876	876	876	877	925	903	915	924	921	920	921	930	875	878	888	912	889
SW01		xALN	7a	909	884	883	889	889	888	867	862	889	868	887	886	886	887	890	879	893	887	893	892	890	892	875	892	892	890	864	891	894	891	890	891	892	944	900	919	941	938	934	939	947	884	890	899	925	904
TJ004		xMUF	7a	885	859	858	864	865	864	844	838	865	843	864	862	862	863	864	854	869	863	868	867	864	867	849	867	867	865	839	866	869	866	865	866	867	913	870	887	910	909	903	909	918	858	865	873	894	879
TJ005		xMUF	7a	883	858	858	863	864	863	841	837	864	843	862	861	861	862	863	853	868	862	867	866	863	866	849	866	866	864	837	865	868	865	864	865	866	913	869	889	910	909	903	909	918	858	865	872	894	878
AC04		xMUF	7a	887	863	862	868	869	868	846	840	870	847	868	866	867	868	868	858	873	867	873	871	868	871	853	872	871	869	841	870	874	871	869	870	871	919	873	892	916	915	908	914	924	863	870	877	899	884
SW03		xMUF	7a	884	857	857	862	862	861	842	837	862	843	860	859	859	860	861	852	866	860	865	864	862	864	849	864	864	862	838	863	866	863	862	863	864	911	871	889	909	907	902	907	915	857	863	870	893	876
SW04		xMUF	7a	859	829	830	834	835	835	816	815	835	817	833	832	832	833	834	825	839	833	837	836	833	836	822	836	836	835	813	835	838	835	834	835	836	881	846	860	878	877	872	877	886	830	835	841	863	847
SW50		UNI	7a	775	750	749	754	755	754	740	735	756	737	755	753	754	755	757	746	757	754	758	756	754	756	743	757	756	754	733	755	759	756	754	756	756	797	760	772	793	791	786	791	796	753	758	757	784	768
AC05		UNI	7a	776	751	750	755	756	755	741	736	757	738	757	754	755	756	758	747	758	755	759	757	755	757	744	758	757	755	734	756	760	757	755	757	757	798	761	773	794	792	787	792	797	754	759	758	785	769
AC07		UNI	7a	776	751	750	755	756	755	741	736	757	738	756	754	755	756	758	747	758	755	759	757	755	757	744	758	757	755	734	756	760	757	755	757	757	798	761	773	794	792	787	792	797	754	759	758	785	769
SW06		UNI	7a	776	751	750	755	756	755	741	736	756	738	756	754	754	755	758	747	758	755	758	757	755	757	744	757	757	755	734	756	759	756	755	757	757	797	761	773	793	791	787	792	796	754	759	758	785	768
TJ007		UNI	7a	772	740	739	741	741	741	735	731	741	732	740	740	739	740	743	737	743	740	743	742	742	742	735	742	742	740	729	741	744	741	740	742	742	780	758	768	778	775	774	775	780	743	744	748	774	752
TJ009		UNI	7a	776	750	749	753	754	753	740	735	754	737	753	752	752	753	756	746	756	753	756	755	754	755	743	755	755	753	734	754	757	754	753	755	755	795	761	772	792	789	786	790	794	753	757	758	784	766
MR68		UNI	7a	772	738	737	739	739	739	734	730	739	732	738	738	737	738	741	735	741	738	741	740	740	740	734	740	740	739	730	739	742	739	739	740	740	777	759	768	775	773	771	772	777	740	742	744	771	749
TJ008	1	UNI	7a	775	747	746	750	750	749	739	733	751	735	750	749	749	750	752	743	752	749	753	751	750	751	740	752	751	749	732	750	754	751	749	751	751	792	760	770	789	786	783	786	791	750	754	755	781	763
TJ008	2	UNI	7a	773	747	747	751	752	751	737	733	753	735	752	750	751	752	754	743	754	751	755	753	751	753	741	754	753	751	731	752	756	753	751	753	753	794	758	770	790	788	783	788	793	750	755	754	781	765
MR69		UNI	7a	773	744	743	747	747	747	736	731	747	733	746	745	745	746	749	742	749	746	749	748	748	748	738	748	748	746	730	747	750	747	746	748	748	788	757	768	786	782	781	783	787	750	751	754	781	759
MR70		UNI	7a	772	746	745	748	748	747	736	731	748	733	747	747	746	747	750	743	750	747	750	749	749	749	739	749	749	747	730	748	751	748	747	749	749	789	757	768	787	783	782	784	788	750	752	755	781	760
MR71		UNI	7a	771	745	744	747	747	746	735	730	747	732	746	746	745	746	749	742	749	746	749	748	748	748	738	748	748	746	729	747	750	747	746	748	748	788	756	767	786	782	781	783	787	749	751	754	780	759
MR67		UNI	7a	770	730	729	731	731	731	730	726	731	727	730	730	730	730	733	728	733	730	733	732	732	732	730	732	732	732	728	731	734	731	731	732	732	768	758	763	766	764	763	764	768	731	733	736	762	741
05/006		xCAM	7a	901	878	877	882	882	881	865	858	882	863	881	879	879	880	883	873	884	880	885	884	882	884	869	884	884	882	859	884	886	883	882	883	884	929	890	908	928	925	921	926	931	877	882	887	916	898
AC13		xCAM	7a	901	880	879	884	885	884	866	858	886	865	885	882	883	884	886	875	887	883	889	887	884	887	871	888	887	885	858	887	890	887	885	886	887	933	890	909	931	929	923	929	935	877	884	888	918	900
MR21		xCAM	7a	902	876	876	879	879	878	864	860	879	863	877	877	876	877	880	872	881	877	882	881	879	881	869	881	881	879	858	881	883	880	879	880	881	926	890	908	925	922	919	923	928	876	879	885	915	893
MR24		xCAM	7a	902	878	877	881	881	880	866	859	881	865	879	879	878	879	881	874	883	879	884	883	881	883	870	883	883	881	859	883	885	882	881	882	883	928	891	907	927	924	921	925	930	878	881	887	917	895
SS10		xCAM	7a	904	880	879	884	885	884	868	862	885	865	883	882	882	883	886	875	887	883	888	887	884	887	871	887	887	885	861	887	889	886	885	886	887	932	892	910	930	928	923	929	934	878	884	888	918	899
TJ067		xCAM	7a	904	882	881	886	887	886	868	861	887	867	885	884	884	885	887	877	889	885	890	889	886	889	873	889	889	887	861	889	891	888	887	888	889	934	892	911	932	930	925	931	936	881	887	890	921	902
TJ069		xCAM	7a	904	880	879	884	884	883	868	862	884	865	882	881	881	882	885	875	886	882	887	886	884	886	871	886	886	884	861	886	888	885	884	885	886	931	892	910	930	927	923	928	933	878	883	888	918	898
TJ071		xCAM	7a	895	874	873	878	878	877	860	854	878	859	876	875	874	876	878	869	880	876	880	879	877	879	864	879	879	877	852	879	881	878	877	878	879	924	883	902	922	919	915	920	924	872	877	881	911	893
TJ074		xCAM	7a	900	878	877	882	883	882	864	857	883	863	881	880	880	881	883	873	885	881	886	885	882	885	869	885	885	883	858	886	887	884	883	884	885	930	888	907	928	926	921	927	932	876	882	886	916	898
TJ078		xCAM	7a	904	882	881	886	887	886	868	861	887	867	885	884	884	885	888	877	889	885	890	889	886	889	873	889	889	887	861	889	891	888	887	888	889	934	892	911	932	930	925	931	936	880	886	890	920	901
TJ081		xCAM	7a	904	882	881	886	887	886	868	861	887	867	885	884	884	885	887	877	889	885	890	889	886	889	873	889	889	887	862	889	891	888	887	888	889	934	893	912	932	930	925	931	936	880	886	890	920	901
TJ085		xCAM	7a	906	883	882	887	888	887	870	863	888	868	886	885	885	886	888	878	890	886	891	890	887	890	874	890	890	888	863	890	892	889	888	889	890	935	894	912	933	931	926	932	937	881	887	891	921	902
TJ150		xCAM	7a	905	884	883	888	889	888	870	862	890	869	888	886	887	888	889	879	891	887	893	891	888	891	875	892	891	889	862	891	894	891	889	890	891	938	895	914	936	934	928	934	939	882	889	892	923	905
TJ151		xCAM	7a	905	882	881	886	886	885	869	862	887	867	885	883	884	885	886	877	888	884	890	888	886	888	873	889	888	886	862	888	891	888	886	887	888	934	893	911	933	930	925	930	936	880	885	890	920	901
AC09		xCAM	7a	895	874	872	877	877	876	860	854	877	858	875	875	873	875	878	869	879	875	880	879	877	879	864	879	879	878	854	879	881	877	876	878	878	927	888	905	925	922	919	923	929	874	879	881	910	888
MR22		xCAM	7a	899	878	876	882	883	882	864	856	883	861	881	880	879	881	883	873	885	881	886	885	882	885	868	885	885	883	857	885	887	883	882	884	884	933	890	908	930	928	923	928	935	878	884	885	914	894
MR23		xCAM	7a	894	870	868	873	873	872	858	849	873	855	871	871	869	871	873	866	875	871	876	875	873	875	861	875	875	873	850	875	877	874	873	874	875	923	885	902	921	918	916	918	925	872	875	878	907	884
TJ152		xCAM	7a	888	867	865	871	872	871	853	845	872	850	871	870	869	871	873	863	875	871	876	875	872	875	858	875	875	873	846	874	877	873	872	875	874	921	878	896	919	917	912	917	924	866	872	873	903	884
TJ153		xCAM	7a	888	868	866	872	872	871	853	845	873	851	872	870	870	872	874	864	875	871	877	875	873	875	859	876	875	873	846	874	878	874	872	875	874	923	878	897	921	918	913	917	925	868	873	874	904	885
05/027		xCAM	7a	886	867	865	871	872	871	852	844	873	850	873	870	870	872	874	863	875	871	877	875	872	875	858	876	875	873	845	874	878	874	872	875	874	922	877	896	920	918	912	917	925	866	872	873	903	885
AC08		xCAM	7a	875	845	844	848	848	847	840	833	848	837	847	846	845	847	850	841	851	847	852	851	850	851	839	851	851	850	832	850	853	849	849	851	850	896	871	884	896	893	890	893	898	845	849	849	882	859
AC12		xCAM	7a	888	867	866	871	872	871	853	844	873	851	872	870	870	872	873	863	875	871	877	875	872	875	859	876	875	873	845	874	878	874	872	875	874	921	877	896	919	917	911	916	924	864	871	873	903	885
AC25		xCAM	7a	886	868	866	872	873	872	853	845	874	852	873	871	871	873	875	864	876	872	878	876	873	876	859	877	876	874	845	875	879	875	873	876	875	923	879	897	921	919	913	919	926	867	874	875	905	887
CBS356.78		xCAM	7a	880	859	857	863	864	863	845	837	864	842	863	862	861	863	865	855	867	863	868	867	864	867	850	867	867	865	838	866	869	865	864	867	866	914	870	888	911	909	904	909	916	861	867	867	896	877
TJ068		xCAM	7a	889	868	866	872	873	872	854	846	873	851	872	871	870	872	874	864	876	872	877	876	873	876	859	876	876	874	847	875	878	874	873	876	875	922	879	897	920	918	913	918	925	867	873	875	904	885
09/004		xCAMr	7a	880	848	846	849	849	848	842	837	849	839	848	848	848	848	850	845	852	848	852	852	852	852	844	851	851	850	838	850	855	851	851	851	852	894	872	885	894	892	889	891	897	850	852	856	883	859
TJ075		xCAMr	7a	892	869	866	871	872	871	854	847	872	854	870	869	869	870	873	864	876	870	874	874	872	873	859	873	873	871	846	872	876	873	872	873	874	918	874	895	918	915	911	916	921	866	869	875	902	884
TJ080		xCAMr	7a	879	853	850	854	854	853	841	834	854	840	852	852	851	852	855	849	857	852	857	857	856	856	847	856	856	855	835	855	859	856	855	856	857	900	866	883	900	896	894	898	902	854	854	860	890	867
TJ079		xCAMr	7a	888	865	864	869	870	869	849	843	871	850	869	867	868	869	870	860	874	868	876	874	871	874	858	875	874	872	845	874	877	874	872	873	874	921	874	894	920	918	912	918	925	869	875	877	904	886
TJ061		xINC	7a	940	925	924	929	930	929	908	900	931	907	930	928	929	930	931	921	935	929	933	931	927	931	915	931	930	928	902	929	934	930	928	931	929	986	939	958	984	982	978	982	989	931	938	939	968	944
TJ062		xINC	7a	936	917	917	919	919	918	902	895	919	902	918	918	917	918	920	914	924	918	921	920	918	920	909	919	919	917	897	918	922	919	918	920	919	972	935	953	971	968	967	968	975	923	926	931	962	931
TJ063		xINC	7a	929	900	899	901	901	901	893	888	901	892	900	900	899	900	902	897	906	900	903	902	901	902	895	901	901	899	888	900	904	901	901	902	901	956	930	945	952	950	949	950	956	908	910	913	944	914
TJ036		xHET	7a	787	752	752	753	753	753	752	748	753	750	752	752	752	752	753	750	757	752	756	755	755	755	754	755	755	755	753	756	757	754	754	755	755	789	782	787	787	786	785	785	790	747	749	751	779	756
TJ037		xHET	7a	820	798	795	801	802	801	789	780	803	785	802	800	801	802	802	794	806	801	805	804	801	803	792	804	803	801	784	803	807	804	803	804	804	843	806	821	840	838	834	838	844	797	801	799	829	809
TJ038		xHET	7a	822	800	797	803	804	803	791	782	805	787	804	802	803	804	804	796	808	803	807	806	803	805	794	806	805	803	786	805	809	806	805	806	806	845	808	823	842	840	836	840	846	799	803	801	831	811
TJ106		xHETr	7a	873	856	855	860	860	859	843	835	860	841	859	858	858	859	860	852	864	859	862	861	858	861	847	861	861	859	835	860	863	860	860	860	861	900	862	878	899	896	893	897	902	851	857	855	885	862
TJ107		xHETr	7a	875	858	857	862	862	861	845	837	862	843	861	860	860	861	862	854	866	861	864	863	860	863	850	863	863	861	838	862	865	862	862	862	863	902	864	880	901	898	895	899	904	853	859	857	887	864
TJ108		xHETr	7a	876	858	857	862	862	861	846	837	862	844	861	860	860	861	862	854	866	861	864	863	860	863	849	863	863	861	838	862	865	862	862	862	863	902	864	880	901	898	895	899	904	853	859	857	887	864
TJ109		xHETr	7a	874	857	856	861	861	860	844	836	861	842	860	859	859	860	861	853	865	860	863	862	859	862	848	862	862	860	836	861	864	861	861	861	862	901	862	879	900	897	894	898	903	852	858	856	886	863
CBS309.62		FRA	7a	757	746	744	750	751	750	733	729	752	731	751	749	749	751	752	742	753	750	755	754	751	754	737	754	753	751	728	753	756	754	752	754	754	788	751	766	782	782	776	781	788	743	748	748	773	760
SW39		FRA	7a	756	746	744	750	751	750	733	729	751	731	750	749	748	750	752	742	753	750	754	754	751	754	737	753	753	751	728	753	755	753	752	754	754	788	752	767	782	782	777	782	788	745	750	750	775	761
SW40		FRA	7a	757	746	744	750	751	750	733	729	752	731	751	749	749	751	752	742	753	750	755	754	751	754	737	754	753	751	728	753	756	754	752	754	754	788	751	766	782	782	776	781	788	743	748	748	773	760
JA06	1	FRA	7a	757	747	745	751	752	751	734	730	753	732	752	750	750	752	753	743	754	751	756	755	752	755	738	755	754	752	729	754	757	755	753	755	755	788	751	766	782	782	776	781	788	743	748	748	773	760
SW38	2	FRA	7a	757	747	745	751	752	751	734	730	752	732	751	750	749	751	753	743	754	751	755	755	752	755	738	754	754	752	729	754	756	754	753	755	755	787	751	766	781	781	776	781	787	743	748	748	773	759
SW41		FRA	7a	757	747	745	751	752	751	734	730	753	732	752	750	750	752	753	743	754	751	756	755	752	755	738	755	754	752	729	754	757	755	753	755	755	788	751	766	782	782	776	781	788	743	748	748	773	760
05/058		RUB	7a	764	747	745	749	749	749	739	734	749	737	749	748	748	749	751	746	752	749	750	750	749	749	741	749	749	747	732	749	751	749	748	750	750	789	759	773	785	783	781	783	791	752	753	754	781	765
CBS967.95		RUB	7a	761	745	744	749	749	748	736	730	749	736	748	747	747	749	751	743	752	749	750	750	749	749	737	749	749	747	728	749	751	749	748	750	750	789	756	771	785	783	779	783	791	751	753	753	781	765
PRI0040		RUB	7a	765	752	751	756	756	755	741	735	756	740	755	754	754	756	758	749	759	756	757	757	756	756	742	756	756	754	733	756	758	756	755	757	757	798	761	777	794	791	788	792	797	756	760	759	786	771
TJ105		xATTr	7a	782	776	775	779	779	778	767	757	780	764	779	777	778	779	779	772	781	778	781	779	778	779	767	780	779	778	757	778	782	779	777	779	779	827	794	806	826	824	819	823	826	781	785	786	814	792
CBS109053		EUR	7a	758	773	772	777	778	777	759	752	779	757	778	775	777	779	779	771	779	778	783	781	777	781	766	782	781	780	754	780	782	781	779	781	781	824	782	801	821	818	815	820	825	778	783	787	807	792
SW37		EUR	7a	756	771	770	775	776	775	757	750	777	755	775	773	775	777	777	769	777	776	781	779	775	779	764	780	779	778	752	778	780	779	777	779	779	822	780	799	819	816	813	818	823	777	782	786	806	791
CBS109054		ULI	7a	776	791	790	795	796	795	778	772	797	776	797	794	794	797	798	790	796	796	799	798	794	798	783	798	797	795	773	796	800	798	796	798	798	841	801	817	836	834	831	835	842	792	796	795	821	804
SW48		ULI	7a	776	791	790	795	796	795	778	772	797	776	797	794	794	797	798	790	796	796	799	798	794	798	783	798	797	795	773	796	800	798	796	798	798	841	801	817	836	834	831	835	842	792	796	795	821	804
CBS109055		ULI	7a	776	791	790	795	796	795	778	772	797	776	797	794	794	797	798	790	796	796	799	798	794	798	783	798	797	795	773	796	800	798	796	798	798	841	802	818	837	835	832	836	843	792	796	796	821	803
SW31	1	MEL	7b	740	750	749	753	753	752	736	730	753	742	753	752	751	753	754	747	753	753	755	755	753	756	745	755	755	754	732	754	755	755	755	755	756	788	759	772	785	783	780	785	792	744	754	756	772	757
SW31	2	MEL	7b	739	749	748	752	752	751	735	729	752	741	752	751	750	752	753	746	752	752	754	754	752	755	744	754	754	753	731	753	754	754	754	754	755	786	758	771	783	781	778	783	790	742	752	755	770	755
PRI0462		VIG	7b	731	743	742	746	746	745	730	723	746	733	746	745	748	746	746	741	746	746	748	747	745	747	735	746	746	745	722	745	748	747	747	747	748	780	750	760	777	775	773	778	782	739	748	745	763	751
SW27		VIG	7b	712	706	706	708	708	708	708	705	708	708	708	708	707	708	708	706	708	708	709	709	709	709	708	708	708	708	705	707	709	709	709	709	710	740	736	737	737	736	734	736	740	701	707	706	724	711
PRI1066		PIS	7b	751	765	765	767	767	766	748	743	767	752	767	766	765	766	767	762	767	767	770	769	767	771	758	770	770	769	746	769	769	769	769	770	771	805	771	784	802	800	799	803	807	765	773	780	792	776
PRI0898		SOJ	7b	777	794	793	796	797	796	778	770	797	782	795	795	794	795	798	792	796	797	799	800	798	800	785	798	798	797	773	798	799	798	797	799	799	834	797	810	831	830	829	832	837	789	796	800	823	805
PRI0961		SOJ	7b	778	795	794	797	798	797	779	771	798	783	796	796	795	796	799	793	797	798	800	801	799	801	786	799	799	798	774	799	800	799	798	800	800	834	797	810	832	830	829	832	837	790	796	800	823	805
AB02		NIE	7b	774	769	769	771	771	771	771	768	771	770	770	770	770	771	772	767	771	771	778	777	777	779	778	778	778	778	773	777	777	776	776	777	778	814	808	809	807	806	803	807	814	770	777	778	802	784
AB03		NIE	7b	773	774	774	776	776	776	771	770	776	773	775	774	774	776	777	772	776	776	783	782	781	784	780	783	783	783	775	783	782	781	781	782	783	819	809	813	812	811	809	812	819	775	782	782	808	790
AB04		NIE	7b	776	779	779	781	781	781	775	770	781	777	780	779	779	781	782	777	781	781	788	787	786	789	786	788	788	787	779	787	787	786	786	787	788	824	813	816	817	816	813	817	824	781	788	789	813	795
SW25		NIE	7b	773	773	774	776	776	776	771	768	776	772	775	774	775	776	777	772	776	776	783	782	782	784	779	783	783	783	777	783	782	781	781	782	783	817	804	811	812	811	808	811	818	774	781	781	806	789
SW32		NIE	7b	795	810	810	813	813	812	797	790	813	800	812	811	810	812	814	806	813	813	820	820	817	822	807	821	821	820	796	820	820	819	819	820	821	857	821	835	851	849	846	852	858	811	820	817	843	826
SW14	1	NIE	7b	802	818	818	820	820	820	804	797	820	809	819	819	817	819	821	816	820	820	827	827	825	829	817	828	828	827	805	827	826	826	826	827	828	861	825	841	857	856	855	858	863	818	824	827	853	832
SW14	2	NIE	7b	801	813	812	814	815	814	803	797	815	804	813	812	811	813	816	809	814	815	822	822	819	824	814	822	822	822	807	821	820	821	820	822	822	857	827	840	852	851	850	853	859	812	819	822	847	826
SW36		NIE	7b	812	826	826	829	829	828	812	802	829	813	828	827	827	828	830	823	829	829	836	836	834	838	822	837	837	836	812	836	835	835	835	836	837	873	834	848	868	867	865	870	875	828	836	836	863	842
AB05		NIEr	7b	775	770	769	771	771	771	771	768	771	769	770	770	770	771	772	767	771	771	777	777	777	777	776	776	776	776	775	775	777	775	775	776	777	811	808	810	806	805	803	805	811	768	775	778	803	785
AB06		NIEr	7b	843	862	861	865	865	865	845	836	865	849	864	863	863	864	866	859	865	865	871	872	870	873	857	872	872	872	843	871	871	870	870	871	872	908	867	882	903	902	900	905	910	860	869	869	897	877
AB07		NIEr	7b	846	864	863	867	868	867	847	837	868	849	867	865	865	866	869	860	867	868	874	875	872	876	858	874	874	873	844	873	873	873	872	874	874	911	868	883	905	905	902	907	913	860	870	870	898	879
AB08		NIEr	7b	840	860	859	863	864	863	843	832	864	845	862	861	861	862	865	856	863	864	870	871	868	872	855	870	870	869	839	869	869	869	868	870	870	907	863	878	901	901	898	903	909	857	867	866	893	874
AB09		NIEr	7b	839	859	858	862	862	861	842	831	862	845	861	860	860	861	863	855	862	862	868	869	867	870	854	869	869	868	838	868	868	867	867	868	869	905	863	876	900	899	896	902	907	857	866	865	892	873
PRI0413		NIExASPr	6-7b	1101	1113	1114	1116	1116	1116	1105	1099	1116	1103	1115	1115	1115	1115	1117	1110	1115	1115	1121	1119	1117	1120	1110	1118	1118	1117	1100	1119	1120	1119	1119	1120	1121	1171	1140	1152	1168	1166	1163	1169	1176	1115	1124	1120	1152	1134
10/009		CIN	7c	739	755	755	759	761	760	745	739	761	745	758	757	757	758	759	750	758	759	763	763	759	764	751	762	762	761	741	761	764	763	762	762	761	795	761	779	788	790	783	790	797	747	754	751	777	761
11/022		CIN	7c	756	756	756	760	762	761	746	740	762	746	759	758	758	759	760	751	763	760	763	763	759	763	751	762	762	761	740	761	764	763	762	762	761	796	762	779	789	791	784	791	798	747	754	751	777	761
11/024		CIN	7c	738	755	755	759	761	760	745	739	761	745	758	757	757	758	759	750	758	759	763	763	759	763	751	762	762	761	740	761	764	763	762	762	761	795	761	778	788	790	783	790	797	747	754	751	777	761
14/003		CIN	7c	738	755	755	759	761	760	745	739	761	745	758	757	757	758	759	750	758	759	763	763	759	763	751	762	762	761	740	761	764	763	762	762	761	795	761	778	788	790	783	790	797	747	754	751	777	761
14/029		CIN	7c	736	752	752	756	757	756	743	737	757	744	755	754	754	755	755	747	755	755	759	759	757	759	748	759	759	758	738	758	761	759	759	758	758	791	760	775	784	786	778	786	792	743	750	748	773	758
14/039		CIN	7c	736	754	754	758	759	758	743	737	759	744	757	756	756	757	757	749	757	757	761	761	758	761	749	761	761	760	738	760	763	761	761	760	760	792	760	776	786	787	780	788	794	745	752	750	775	760
14/040		CIN	7c	736	754	754	758	759	758	743	737	759	744	757	756	756	757	757	749	757	757	761	761	758	761	749	761	761	760	738	760	763	761	761	760	760	793	760	776	787	788	781	789	795	746	753	750	776	760
15/018		CIN	7c	731	738	739	742	742	742	735	731	742	737	740	739	740	740	740	735	740	740	744	744	743	744	738	744	744	743	733	743	746	744	744	743	743	777	759	769	770	771	765	771	777	732	738	738	761	744
15/019		CIN	7c	726	731	732	735	735	735	730	726	735	731	733	732	733	733	733	728	733	733	737	737	736	737	731	736	736	736	730	736	739	736	736	735	736	768	755	764	762	763	757	763	769	723	728	729	752	736
CBS249.60		CIN	7c	735	752	752	756	758	757	742	736	758	742	755	754	754	755	756	747	755	756	760	760	756	760	748	759	759	758	737	758	761	760	759	759	758	792	758	775	785	787	780	787	794	744	751	748	774	758
TJ088		CIN	7c	736	752	752	756	757	756	743	737	757	743	755	754	754	755	755	747	755	755	759	759	757	759	747	758	758	757	737	758	761	758	758	757	758	790	760	775	783	785	777	785	791	743	750	747	772	758
TJ089		CIN	7c	737	754	754	758	759	758	744	738	759	744	758	756	756	757	757	749	757	757	761	761	758	761	749	761	761	760	738	760	763	761	761	760	760	793	761	777	787	788	781	789	795	746	753	750	776	760
TJ174		CIN	7c	737	755	755	759	760	759	744	738	760	745	758	757	757	758	758	750	758	758	762	762	759	762	750	762	762	761	739	761	764	762	762	761	761	794	761	777	788	789	782	790	796	747	754	751	777	761
TJ176		CIN	7c	737	755	755	759	760	759	744	738	760	745	758	757	757	758	758	750	758	758	762	762	759	762	750	762	762	761	739	761	764	762	762	761	761	793	761	777	787	788	781	789	795	746	753	751	776	761
10/069		CIN	7c	737	749	749	753	753	753	741	737	753	742	751	750	750	751	751	745	751	751	756	755	754	756	746	756	756	756	740	755	757	755	755	754	754	789	764	778	784	785	779	785	790	743	748	746	773	754
14/032		CIN	7c	741	758	757	762	764	763	748	742	764	748	761	760	760	761	762	753	761	762	766	766	762	766	754	765	765	764	743	764	767	766	765	765	764	799	765	782	793	795	788	795	801	751	757	753	781	764
14/061		CIN	7c	741	758	757	762	764	763	748	742	764	748	761	760	760	761	762	753	761	762	766	766	762	766	754	765	765	764	743	764	767	766	765	765	764	799	765	782	793	795	788	795	801	751	757	753	781	764
15/001		CIN	7c	741	759	758	763	764	763	748	742	764	749	762	761	761	762	762	754	762	762	766	766	763	766	754	766	766	765	743	765	768	766	766	765	765	799	766	782	794	795	788	796	801	752	758	754	782	765
15/040		CIN	7c	741	753	752	756	756	755	744	740	756	745	754	753	753	754	754	748	754	754	758	759	757	758	748	757	757	756	741	757	760	757	757	756	757	791	764	778	786	787	781	787	792	744	748	748	773	756
TJ175		CIN	7c	741	758	757	762	763	762	748	742	763	749	761	760	760	761	761	753	761	761	765	765	763	765	753	765	765	764	743	764	767	765	765	764	764	799	766	782	793	795	787	795	800	751	757	753	781	764
TJ177		CIN	7c	740	758	757	762	763	762	747	741	763	748	761	760	760	761	761	753	761	761	765	765	762	765	753	765	765	764	742	764	767	765	765	764	764	798	765	781	793	794	787	795	800	751	757	753	781	764
05/115		CIN	7c	739	751	752	755	755	754	743	738	755	744	753	752	752	753	753	746	753	753	758	757	756	758	748	758	758	757	741	757	759	757	757	756	756	789	763	778	784	785	778	785	790	742	748	747	772	756
05/063		CIN	7c	748	761	761	765	766	766	754	749	766	754	763	762	762	763	764	757	763	764	768	768	766	768	758	766	766	765	750	766	769	767	766	766	766	800	773	788	793	795	789	794	801	753	758	757	784	767
CBS341.72		CIN	7c	749	767	767	772	773	772	756	750	773	757	770	769	770	771	771	762	771	771	775	775	772	775	762	773	773	772	751	774	777	774	773	773	774	806	774	789	800	801	793	802	808	758	766	762	789	775
PRI0393		CIN	7c	746	763	763	767	769	768	752	746	769	753	767	765	765	766	767	758	766	767	772	772	768	772	760	771	771	770	749	770	773	772	771	771	770	803	768	786	795	797	790	798	804	753	760	758	783	768
SW45	1	PAS	7c	761	774	776	779	780	779	761	756	780	766	778	778	778	779	780	770	779	779	786	785	782	786	773	785	785	784	765	784	786	785	785	785	786	819	785	803	815	815	811	817	822	770	779	785	801	790
CBS411.96	2	PAS	7c	765	777	779	782	783	782	764	759	783	769	781	781	781	782	783	773	782	782	789	788	785	789	776	788	788	787	768	787	789	788	788	788	789	822	788	806	818	818	814	820	825	772	781	787	803	792
CBS413.96		PAS	7c	763	776	778	781	782	781	764	759	782	767	780	780	780	781	782	772	782	781	788	787	784	788	775	787	787	786	767	786	789	787	787	787	788	820	787	802	815	815	811	817	823	774	783	787	805	794
PRI0841		MED	8a	498	514	514	514	514	513	506	499	514	502	513	512	513	514	514	511	514	514	516	515	515	515	505	516	516	515	503	515	515	514	514	516	516	540	521	530	540	537	538	537	541	519	520	517	532	514
PRI0827		TRI	8a	469	485	484	485	485	484	474	470	485	472	484	482	484	485	485	482	485	485	489	487	487	488	477	488	488	487	475	487	487	487	486	488	488	508	489	500	510	507	507	507	510	482	484	483	495	482
05/062		DRE	8a	575	582	581	581	581	581	577	575	581	576	581	579	580	582	582	580	582	582	583	582	582	582	577	582	582	582	578	582	584	583	583	583	583	600	593	597	598	597	598	597	601	573	573	573	590	581
CBS320.49		DRE	8a	589	606	604	605	605	604	597	590	605	593	605	603	604	606	606	603	606	606	607	606	606	606	595	606	606	605	593	606	608	606	606	607	607	624	602	609	621	621	620	620	625	595	597	594	612	602
CBS359.52		DRE	8a	583	600	598	599	599	598	591	584	599	587	599	597	598	600	600	597	600	600	601	600	600	600	589	600	600	599	587	600	602	600	600	601	601	618	597	604	616	615	615	615	619	590	591	587	607	595
CBS292.35	1	DRE	8a	587	604	602	603	603	602	595	588	603	591	603	601	602	604	604	601	604	604	605	604	604	604	593	604	604	603	591	604	606	604	604	605	605	622	600	607	619	619	618	618	623	593	595	592	610	600
SW30	2	DRE	8a	583	598	597	597	597	596	589	586	597	586	597	595	596	598	598	595	598	598	599	598	598	598	588	598	598	597	586	598	600	598	598	599	599	616	596	605	613	613	612	612	617	588	590	587	605	595
CBS307.62		KEL	8a	599	616	615	617	617	616	607	600	617	605	617	615	616	618	618	614	618	618	622	620	620	621	610	621	621	620	608	621	622	621	620	621	621	640	622	627	639	638	637	637	643	609	611	609	627	613
TJ130		PCRxKEL	8a	611	629	628	630	630	629	619	613	630	617	630	628	630	631	631	627	631	631	635	633	633	634	623	634	634	633	620	634	635	634	633	634	634	653	634	639	652	651	650	650	658	621	623	623	640	625
TJ131		PCRxKEL	8a	612	631	630	632	632	631	620	614	632	618	632	630	632	633	633	629	633	633	637	635	635	636	625	636	636	635	621	636	637	636	635	636	636	655	635	640	654	653	652	652	660	623	624	625	642	627
TJ132		PCRxKEL	8a	612	631	630	632	632	631	620	614	632	618	632	630	632	633	633	629	633	633	637	635	635	636	625	636	636	635	621	636	637	636	635	636	636	655	635	640	654	653	652	652	660	623	624	625	642	627
TJ133		PCRxKEL	8a	612	630	629	631	631	631	620	614	631	618	631	629	631	632	632	629	632	632	635	633	633	634	624	634	634	633	620	634	635	634	633	634	634	653	634	639	652	651	651	650	658	622	622	624	641	625
TJ129		PCRr	8a	569	583	582	584	584	584	577	569	584	574	583	582	584	585	585	582	585	585	589	587	587	588	578	588	588	587	577	588	589	587	587	588	588	605	589	593	603	602	602	602	609	581	582	582	597	583
15/013		xPCR	8a	568	582	581	583	583	583	576	568	583	573	582	581	583	584	584	581	584	584	588	586	586	587	577	587	587	586	576	587	588	587	586	587	587	604	589	592	602	601	601	601	608	579	580	582	595	581
15/031		xPCR	8a	570	585	584	586	586	585	578	570	586	575	585	584	586	587	587	583	587	587	591	589	589	590	579	590	590	589	578	590	591	590	589	590	590	607	590	594	605	604	603	604	611	581	583	583	597	584
TJ128		xPCR	8a	570	585	584	586	586	585	578	570	586	575	585	584	586	587	587	583	587	587	591	589	589	590	579	590	590	589	578	590	591	589	589	590	590	607	590	594	605	604	603	604	611	581	583	583	597	584
TJ134		xPCR	8a	570	585	584	586	586	585	578	570	586	575	585	584	586	587	587	583	587	587	591	589	589	590	579	590	590	589	578	590	591	589	589	590	590	607	590	594	605	604	603	604	611	581	583	583	597	584
TJ136		xPCR	8a	570	583	582	584	584	584	578	570	584	575	583	582	584	585	585	582	585	585	589	587	587	588	579	588	588	587	578	588	589	587	587	588	588	605	590	593	603	602	602	602	609	580	581	582	596	582
TJ137		xPCR	8a	570	585	584	586	586	585	578	570	586	575	585	584	586	587	587	583	587	587	591	589	589	590	579	590	590	589	578	590	591	589	589	590	590	607	590	594	605	604	603	604	611	581	583	583	597	584
TJ138		xPCR	8a	570	585	584	586	586	585	578	570	586	575	585	584	586	587	587	583	587	587	591	589	589	590	579	590	590	589	578	590	591	590	589	590	590	607	590	594	605	604	603	604	611	581	583	583	597	584
TJ139		xPCR	8a	570	584	583	585	585	584	578	570	585	575	584	583	585	586	586	582	586	586	590	588	588	589	579	589	589	588	578	589	590	589	588	589	589	606	590	593	604	603	602	603	610	580	582	582	596	583
05/022		CRY	8a	630	648	647	649	649	649	638	632	649	635	650	647	650	650	650	647	650	650	654	652	652	653	643	653	653	652	637	653	654	653	652	653	653	672	651	657	670	669	669	669	676	641	641	645	660	645
SW34		CRY	8a	635	650	649	651	651	651	643	637	651	637	650	650	653	652	652	650	652	652	656	654	654	655	647	655	655	654	642	655	656	655	655	655	655	674	656	662	672	671	671	671	678	643	642	648	663	647
SS05		CRY	8a	637	653	652	654	654	654	644	639	654	640	653	652	655	655	655	652	655	655	659	657	657	658	649	658	658	657	643	658	659	658	657	658	658	677	659	663	675	674	674	674	681	646	646	651	666	652
15/030		CRY	8a	638	655	654	656	656	656	646	640	656	642	656	654	657	657	657	654	657	657	661	659	659	660	651	660	660	659	645	660	661	660	659	660	660	679	658	664	677	676	676	676	683	647	647	652	667	652
MR27		CRY	8a	635	650	650	651	651	651	641	636	651	637	650	649	652	652	652	649	652	652	656	654	654	655	646	655	655	654	641	655	656	655	655	655	655	675	656	662	673	672	672	672	679	644	643	647	663	648
12/018		CRY	8a	642	660	660	661	662	661	650	644	662	646	661	659	662	662	663	658	662	663	667	665	664	666	655	665	665	664	650	665	666	667	665	666	665	686	663	670	683	683	682	682	690	652	653	656	672	657
MR26		CRY	8a	639	653	653	654	655	655	646	641	655	640	653	652	656	655	656	653	655	656	660	658	657	659	651	658	658	657	646	658	659	660	658	659	658	679	659	667	676	676	676	675	683	647	646	650	666	650
12/016		CRY	8a	637	654	654	655	655	655	645	639	655	641	657	653	656	656	656	653	656	656	660	658	658	659	650	659	659	658	645	659	660	660	659	659	659	679	659	665	677	676	676	676	683	647	647	652	667	651
14/011	1	CRY	8a	631	648	648	649	649	649	639	633	649	635	650	648	650	650	650	647	650	650	654	652	652	653	644	653	653	652	638	653	654	653	652	653	653	674	652	659	671	670	670	670	677	643	643	648	663	649
14/011	2	CRY	8a	637	655	655	656	656	655	645	639	656	641	655	654	657	657	657	653	657	657	661	659	659	660	650	660	660	659	644	660	661	660	659	660	660	680	659	665	678	677	676	677	684	648	649	652	668	654
13/029		CRY	8a	636	653	653	654	654	654	644	638	654	640	655	652	655	655	655	652	655	655	659	657	657	658	648	658	658	657	643	658	659	658	657	658	658	678	657	664	676	675	675	675	682	647	648	651	667	652
CBS114074		CRY	8a	637	656	656	657	657	656	645	639	657	641	656	655	658	658	658	654	658	658	662	660	660	661	650	661	661	660	644	661	662	661	660	661	661	681	658	665	679	678	677	678	685	649	650	653	669	655
CBS468.81		CRY_B	8a	637	655	655	656	656	655	645	639	656	641	655	654	657	657	657	653	657	657	661	659	659	660	650	660	660	659	644	660	661	660	659	660	660	681	658	665	678	677	676	677	684	648	649	652	668	654
12/025		CRY	8a	634	649	649	650	650	650	640	635	650	635	650	648	651	651	651	648	651	651	655	653	653	654	645	654	654	653	639	654	655	653	653	654	654	674	654	661	672	671	671	671	678	643	642	646	662	647
05/059		CRY	8a	543	551	551	552	552	552	548	543	552	544	552	551	553	553	553	551	553	553	557	555	555	556	553	556	556	555	548	556	557	556	556	556	556	572	560	563	568	567	567	567	574	549	548	551	564	549
CBS418.71		CRY	8a	547	560	560	561	562	562	554	548	562	548	560	560	562	562	563	560	562	563	567	565	564	566	560	565	565	564	553	565	566	566	565	566	565	582	561	569	577	577	577	576	584	558	557	560	573	559
SW35		CRY	8a	547	561	561	562	562	562	554	548	562	549	561	561	563	563	563	561	563	563	567	565	565	566	560	566	566	565	553	566	567	566	566	566	566	582	562	569	578	577	577	577	584	559	558	562	574	559
CBS113.19		CRY	8a	550	563	562	564	564	564	557	551	564	551	564	563	565	565	565	563	565	565	569	567	567	568	563	568	568	567	556	568	569	568	568	568	568	583	564	571	579	578	578	578	585	559	558	562	574	559
CBS129.23	1	CRY	8a	544	556	555	557	557	557	550	545	557	544	557	556	558	558	558	556	558	558	562	560	560	561	556	561	561	560	549	561	562	561	561	561	561	576	558	565	572	571	571	571	578	552	551	555	567	552
CBS129.23	2	CRY	8a	552	565	564	566	566	566	559	553	566	553	566	565	568	567	567	565	567	567	571	569	569	570	565	570	570	569	558	570	571	570	570	570	570	585	566	573	581	580	580	580	587	561	560	564	576	561
CBS951.87		ERY	8a	541	552	552	553	554	554	548	541	554	541	553	552	553	554	555	552	554	555	559	557	556	558	553	557	557	556	547	557	558	557	556	558	557	572	555	561	568	567	568	567	575	549	548	552	563	548
CBS357.59		ERY	8a	540	552	552	553	553	553	547	540	553	541	553	552	553	554	554	552	554	554	558	556	556	557	552	557	557	556	546	557	558	556	556	557	557	571	555	560	568	566	567	567	574	549	548	552	563	548
CBS956.87		ERY	8a	540	552	552	553	553	553	547	540	553	541	553	552	553	554	554	552	554	554	558	556	556	557	552	557	557	556	546	557	558	556	556	557	557	571	555	560	568	566	567	567	574	549	548	552	563	548
SW20		ERY	8a	538	549	549	550	550	550	545	538	550	539	550	549	550	551	551	549	551	551	555	553	553	554	550	554	554	553	544	554	555	553	553	554	554	567	552	556	564	562	563	563	570	546	545	551	560	545
08/006		BRA	8b	219	222	220	221	221	221	221	218	221	219	219	219	222	221	222	221	221	221	220	221	221	219	219	220	220	220	221	221	220	222	223	222	222	233	229	228	235	233	233	234	229	230	230	222	227	216
08/007		BRA	8b	221	225	223	223	223	223	224	219	223	220	221	221	224	223	224	223	223	223	222	223	223	222	221	222	222	221	221	223	222	224	224	224	224	235	230	228	237	236	235	237	231	234	234	225	229	217
08/008		BRA	8b	218	222	220	220	220	220	221	216	220	218	218	218	221	220	221	220	220	220	219	220	220	219	218	219	219	218	219	220	219	221	221	221	221	232	228	226	234	233	232	234	228	229	229	223	227	215
08/012		POR	8b	155	156	156	156	156	156	156	154	156	155	155	155	156	156	157	155	156	156	156	155	155	155	155	156	156	155	155	156	154	156	156	156	156	159	159	158	161	160	161	160	160	156	155	152	158	150
PRI0842		POR	8b	156	160	160	160	160	160	158	156	160	158	159	159	160	160	161	158	160	160	160	159	159	159	156	160	160	159	157	160	158	160	160	160	160	163	161	160	165	164	164	164	164	158	159	155	161	154
10/114	1	POR	8b	154	155	155	155	155	155	155	154	155	154	154	154	155	155	156	154	155	155	155	154	154	154	154	155	155	155	155	155	153	155	155	155	155	158	159	158	160	159	160	159	159	155	154	151	157	149
10/114	2	POR	8b	153	155	155	155	155	155	155	154	155	154	154	154	155	155	156	153	155	155	155	154	154	154	153	155	155	155	155	155	153	155	155	155	155	158	159	157	160	159	159	159	159	154	154	150	156	149
CBS138.87		PORrxPRL	8b	168	171	171	171	171	171	169	167	171	169	170	170	171	171	172	170	171	171	172	171	171	171	169	172	172	171	169	172	170	172	172	172	172	172	171	170	173	172	173	172	173	166	166	167	173	165
SW47		PRI	8b	145	147	147	147	147	147	146	144	147	146	146	146	147	147	148	146	147	147	148	147	147	147	146	148	148	147	146	148	146	148	148	148	148	148	148	146	149	148	149	148	150	147	147	145	150	143
CBS110165		PRI	8b	145	147	147	147	147	147	146	144	147	146	146	146	147	147	148	146	147	147	148	147	147	147	146	148	148	147	146	148	146	148	148	148	148	148	148	146	149	148	149	148	150	147	147	145	150	143
SW46		PRI	8b	145	147	147	147	147	147	146	144	147	146	146	146	147	147	148	146	147	147	148	147	147	147	146	148	148	147	146	148	146	148	148	148	148	148	148	146	149	148	149	148	150	147	147	145	150	143
SW43		HIB	8c	538	556	556	558	558	557	544	540	558	547	557	557	562	557	556	550	557	557	563	563	562	563	550	561	561	561	548	563	564	562	562	561	563	583	557	564	581	580	578	583	587	549	553	557	573	564
CBS953.87		HIB	8c	538	556	556	558	558	557	544	540	558	547	557	557	562	557	556	550	557	557	563	563	562	563	550	561	561	561	548	563	564	562	562	561	563	583	557	564	581	580	578	583	587	549	553	557	573	564
SW42		HIB	8c	537	554	554	556	556	555	543	539	556	546	555	555	560	555	554	548	555	555	561	561	560	561	549	559	559	559	547	561	562	560	560	559	561	581	557	563	579	578	576	581	585	547	551	555	571	562
CBS270.31		HIB	8c	537	553	553	556	556	554	543	539	556	545	555	554	560	555	554	547	554	555	561	561	559	560	548	559	559	558	546	561	562	560	560	559	561	581	558	563	579	578	575	581	585	546	551	554	571	562
SW44		HIB	8c	536	553	554	555	555	554	541	538	555	545	554	554	559	554	553	547	554	554	560	560	559	560	548	558	558	558	546	560	561	559	559	558	560	581	557	564	579	578	576	581	584	547	555	554	571	562
CBS101553		RAM_EU1	8c	677	699	699	700	700	699	679	677	700	682	698	698	696	699	700	695	699	699	702	700	699	700	688	700	700	699	681	699	702	702	702	704	703	730	695	701	727	726	725	728	732	690	693	700	716	699
02/001	1	RAM_EU1	8c	677	698	698	699	699	698	679	677	699	682	697	697	695	698	699	694	698	698	700	698	697	698	687	698	698	697	680	697	700	700	700	702	701	728	694	701	725	724	723	726	730	688	692	698	714	697
02/001	2	RAM_EU1	8c	677	698	698	699	700	699	679	677	700	681	697	697	695	698	700	694	698	699	702	700	698	700	688	699	699	698	681	698	701	702	701	704	702	730	694	701	726	726	725	727	732	689	692	699	715	698
02/001	3	RAM_EU1	8c	678	699	699	700	701	700	680	678	701	682	698	698	696	699	701	695	699	700	703	701	699	701	689	700	700	699	682	699	702	703	702	705	703	731	695	702	727	727	726	728	733	690	693	700	716	699
02/001	4	RAM_EU1	8c	675	696	696	697	697	696	677	675	697	680	695	695	693	696	697	692	696	696	699	697	696	697	685	697	697	696	678	696	699	699	699	701	700	727	693	698	724	723	722	725	729	687	690	697	713	696
02/001	5	RAM_EU1	8c	678	699	699	700	701	700	680	678	701	682	698	698	700	699	701	695	699	700	703	701	699	701	689	700	700	699	682	699	702	703	702	705	703	733	697	704	729	729	728	730	734	692	696	701	718	701
02/001	6	RAM_EU1	8c	678	699	699	700	701	700	680	678	701	682	698	698	696	699	701	695	699	700	703	701	699	701	689	700	700	699	682	699	702	703	702	705	703	731	695	702	727	727	726	728	733	690	693	700	716	699
06/020		RAM_EU1	8c	677	699	699	700	700	699	679	677	700	682	698	698	696	699	700	695	699	699	702	700	699	700	688	700	700	699	681	699	702	702	702	704	703	730	695	701	728	726	725	728	732	691	693	700	716	699
12/012		RAM_EU1	8c	677	699	699	700	700	699	679	677	700	682	698	698	696	699	700	695	699	699	701	699	698	699	688	699	699	698	680	698	701	701	701	703	702	729	694	701	726	725	724	727	731	689	692	699	715	698
13/024		RAM_EU1	8c	676	698	698	699	699	698	678	676	699	681	697	697	695	698	699	694	698	698	700	698	697	698	687	698	698	697	679	697	700	700	700	702	701	728	693	700	725	724	723	726	730	688	691	698	714	697
MR62		RAM_EU1	8c	673	694	694	695	695	694	675	673	695	678	693	693	691	694	695	690	694	694	696	694	693	694	683	694	694	693	676	693	696	696	696	698	697	724	690	697	721	720	719	722	726	684	687	694	710	694
TJ197		RAM_EU1	8c	677	699	699	700	700	699	679	677	700	682	698	698	696	699	700	695	699	699	702	700	699	700	688	700	700	699	681	699	702	702	702	704	703	730	695	701	727	726	725	728	732	690	693	700	716	699
PRI0480		RAM_NA1	8c	678	699	699	700	701	700	680	678	701	681	698	698	696	699	701	695	699	700	703	701	699	701	689	700	700	699	681	699	702	702	701	704	703	730	693	700	726	726	725	727	733	689	692	697	714	698
PRI0483		RAM_NA1	8c	678	699	699	700	701	700	680	678	701	681	698	698	696	699	701	695	699	700	703	701	699	701	689	700	700	699	681	699	702	702	701	704	703	730	693	700	726	726	725	727	733	689	692	697	714	698
P2460		RAM_EU2	8c	666	687	687	688	689	688	668	666	689	670	686	686	684	687	689	683	687	688	690	688	686	688	677	687	687	686	669	686	689	688	687	690	690	716	680	688	712	712	711	713	719	676	679	686	702	688
P2461		RAM_EU2	8c	666	687	687	688	689	688	668	666	689	670	686	686	684	687	689	683	687	688	690	688	686	688	677	687	687	686	669	686	689	688	687	690	690	716	680	688	712	712	711	713	719	676	679	686	701	688
CBS168.42		LAT	8c	618	638	638	641	641	640	623	620	641	623	639	639	640	640	640	632	640	640	646	647	645	645	631	645	645	644	628	646	647	645	644	646	648	673	640	647	671	671	667	673	679	635	641	642	662	646
CBS102608		LAT	8c	618	638	637	641	641	640	623	620	641	623	639	639	640	640	640	632	640	640	646	647	645	645	631	645	645	644	628	646	647	645	644	646	648	672	639	646	670	670	666	672	678	634	640	642	661	645
JA04		LAT	8c	618	638	637	640	640	639	623	620	640	623	639	639	639	639	639	632	639	639	645	646	644	644	631	645	645	644	628	645	646	644	644	645	647	671	639	646	669	669	666	671	677	634	639	642	661	644
13/001		LAT	8c	618	638	637	641	641	640	623	620	641	623	639	639	640	640	640	632	640	640	646	647	645	645	631	645	645	644	628	646	647	645	644	646	648	673	640	647	671	671	667	673	679	635	641	642	662	645
JA03		LAT	8c	618	638	637	641	641	640	623	620	641	623	639	639	640	640	641	632	640	640	646	647	645	645	631	645	645	644	628	646	647	645	644	646	648	673	640	647	671	671	667	673	679	635	641	642	662	645
SW29		AUS	8d	447	460	459	462	462	462	454	449	462	455	462	462	462	462	464	457	462	462	462	462	461	461	453	460	460	459	449	462	464	460	460	461	461	484	466	469	485	484	483	487	485	447	449	459	462	457
TJ022		SYR	8d	501	517	516	517	517	516	509	504	517	508	516	515	516	517	516	514	516	517	518	518	517	519	512	518	518	516	508	519	519	516	516	517	518	537	520	524	536	535	534	536	540	507	509	517	522	513
TJ021	1	SYR	8d	500	515	514	516	516	515	507	503	516	507	515	514	515	516	515	513	515	516	517	517	516	517	511	517	517	515	507	518	518	515	515	516	517	536	518	523	535	533	533	534	539	506	508	515	521	512
TJ021	2	SYR	8d	501	516	515	517	517	516	508	504	517	508	516	515	516	517	516	514	516	517	518	518	517	518	512	518	518	516	508	519	519	516	516	517	518	537	519	524	536	534	534	535	540	507	509	516	522	513
TJ023		SYR	8d	501	517	516	517	517	516	509	504	517	508	516	515	516	517	516	514	516	517	518	518	517	519	512	518	518	516	508	519	519	516	516	517	518	537	520	524	536	535	534	536	540	507	509	517	522	513
TJ198		SYR	8d	504	515	515	516	516	515	509	505	516	508	516	515	515	516	515	513	515	516	516	516	515	516	510	516	516	514	506	517	518	514	514	515	516	538	521	525	536	535	534	536	541	504	506	512	520	511
TJ199		SYR	8d	502	514	513	515	515	514	508	504	515	507	515	514	514	515	514	512	514	515	516	516	515	516	510	516	516	514	506	517	518	514	514	515	516	536	519	523	534	533	532	534	539	503	505	512	519	510
CBS364.52		SYR	8d	501	515	514	516	516	515	508	504	516	508	516	515	515	516	515	513	515	516	517	517	516	517	511	517	517	515	507	518	519	515	515	516	517	537	519	523	535	534	533	535	540	505	507	514	521	511
CBS110161		SYR	8d	502	515	514	516	516	515	508	504	516	508	516	515	515	516	515	514	515	516	517	517	516	517	512	517	517	515	507	518	519	515	515	516	517	537	520	524	535	534	534	535	540	506	507	515	522	511
04/005		SYR	8d	501	515	514	516	516	515	508	504	516	508	516	515	515	516	515	513	515	516	517	517	516	517	511	517	517	515	507	518	519	515	515	516	517	537	519	523	535	534	533	535	540	505	507	514	521	511
MR66		SYR	8d	500	513	512	514	514	513	506	502	514	506	514	513	513	514	513	512	513	514	515	515	514	515	510	515	515	513	505	516	517	513	513	514	515	534	517	521	532	531	531	532	537	503	504	513	519	509
SS04		HYD	9a1	472	482	482	482	482	482	474	473	482	473	482	481	481	482	482	479	482	482	484	483	483	482	476	482	482	481	474	484	485	484	484	484	484	504	486	495	503	503	501	503	506	483	486	484	494	481
SS09		HYD	9a1	468	477	477	477	477	477	470	470	477	469	477	476	476	477	477	474	477	477	478	478	478	477	472	477	477	477	471	479	479	479	479	479	479	500	486	493	499	499	497	499	502	479	481	481	490	478
TJ010		HYD	9a1	467	477	477	477	477	477	469	468	477	468	478	476	476	477	477	474	477	477	479	478	478	477	471	477	477	476	469	479	480	479	479	479	479	501	484	493	500	500	498	500	503	481	483	481	491	478
TJ018		HYD	9a1	474	485	485	485	485	485	476	476	485	475	485	484	484	485	485	482	485	485	487	486	486	485	478	485	485	485	477	487	488	487	487	487	487	509	492	501	508	508	506	508	511	488	491	489	499	486
TJ017		HYD	9a1	472	483	483	483	483	483	474	473	483	473	485	482	482	483	483	480	483	483	486	484	484	484	477	484	484	483	475	485	486	485	485	485	485	506	488	497	505	505	503	505	508	485	488	485	496	482
TJ020		HYD	9a1	470	481	481	481	481	481	472	471	481	471	481	480	480	481	481	478	481	481	484	482	482	482	475	482	482	481	473	483	484	483	483	483	483	504	486	495	503	503	501	503	506	483	486	483	494	480
TJ019		PER4r	9a1	521	527	527	528	528	528	522	522	528	523	528	527	527	528	528	523	528	528	530	529	529	529	526	529	529	529	526	530	530	530	530	530	530	556	541	552	554	554	550	554	557	534	538	534	546	534
TJ154		PER4r	9a1	538	548	548	549	549	549	539	539	549	539	549	548	550	549	549	544	549	549	551	550	550	550	544	550	550	549	540	552	551	551	551	551	551	576	554	566	575	575	571	575	578	552	557	553	566	555
TJ155		PER4r	9a1	537	548	548	549	549	549	540	538	549	538	549	548	548	549	549	544	549	549	552	550	550	550	544	550	550	549	540	551	552	551	551	551	551	576	555	567	575	575	571	575	578	552	557	553	565	554
TJ156		PER4r	9a1	537	549	549	550	550	550	540	539	550	540	550	549	549	550	550	545	550	550	552	551	551	551	545	551	551	550	541	553	552	552	552	552	552	577	556	568	576	576	572	576	579	553	558	554	566	554
TJ157		PER4r	9a1	540	552	552	553	553	553	543	542	553	543	553	552	552	553	553	548	553	553	556	554	554	554	548	554	554	553	544	555	556	555	555	555	555	580	558	571	579	579	575	579	582	556	561	557	570	558
TJ158		xHENr	9a1	552	562	562	562	562	562	554	553	562	554	562	561	561	562	562	559	562	562	566	565	565	564	558	565	565	564	557	567	566	566	566	566	566	593	577	585	592	592	590	592	594	570	573	572	584	569
TJ160		xHENr	9a1	551	562	562	562	562	562	554	552	562	551	562	561	561	562	562	559	562	562	567	565	565	564	558	565	565	564	555	567	567	566	566	566	566	594	575	585	593	593	591	593	595	571	574	572	585	570
TJ161		xHENr	9a1	547	558	558	558	558	558	550	548	558	547	558	557	557	558	558	555	558	558	562	561	561	560	554	561	561	560	551	563	562	562	562	562	562	590	570	581	589	589	587	589	590	567	570	568	581	566
TJ164		xHENr	9a1	549	557	557	557	557	557	550	549	557	552	557	556	556	557	557	554	557	557	561	560	560	559	555	560	560	559	554	562	561	561	561	561	561	588	574	581	587	587	585	587	589	565	568	567	579	564
CBS407.48		QUI	9a2	330	338	339	339	339	338	334	331	339	333	339	339	338	339	340	336	339	339	342	341	341	342	335	341	341	340	334	341	342	340	340	341	340	352	339	346	352	352	351	352	353	336	337	334	350	346
CBS240.30		QUI	9a2	330	338	339	339	339	338	334	331	339	333	339	339	338	339	340	336	339	339	342	341	341	342	335	341	341	340	334	341	342	340	340	341	340	351	340	346	352	352	351	352	354	336	336	335	350	346
PRI1096		POL	9a3	306	313	314	313	313	312	310	309	313	308	313	313	312	312	312	310	312	312	317	315	315	315	312	315	315	314	310	316	316	315	315	316	316	322	314	321	322	322	320	321	324	308	309	308	317	312
PRI1097		POL	9a3	305	312	313	312	312	311	309	307	312	307	312	312	311	311	311	309	311	311	316	314	314	314	311	314	314	313	309	315	315	314	314	315	315	321	313	320	321	321	319	320	323	307	308	308	316	312
TS01		POL	9a3	307	313	314	313	313	313	311	309	313	309	313	313	312	312	312	311	312	312	317	315	315	315	313	315	315	314	311	316	316	315	315	316	316	322	315	322	322	322	321	321	324	308	308	309	317	312
PRI0149		INS	9a3	327	335	335	335	335	334	329	330	335	330	335	335	335	335	335	334	335	335	339	338	338	338	333	338	338	337	330	338	338	338	338	338	338	347	336	341	344	344	343	344	347	334	334	337	341	337
PRI0141		INS	9a3	326	334	334	334	334	333	328	329	334	329	334	334	334	334	334	333	334	334	338	337	337	337	332	337	337	336	329	337	337	337	337	337	337	346	335	340	343	343	342	343	346	333	333	336	340	336
PRI1205		CPT	9b	375	386	386	386	385	385	380	378	386	380	386	386	387	386	386	385	386	386	390	388	388	389	386	388	388	388	382	389	390	389	389	390	389	410	397	405	409	408	408	409	410	397	397	396	403	398
PRI1053		FAL	9b	387	398	397	398	397	398	392	390	398	392	397	397	397	399	400	398	399	399	401	399	399	400	397	399	399	399	392	400	400	399	399	400	400	421	410	417	422	420	422	421	423	408	407	411	417	409
PRI1201		FAL	9b	386	398	397	398	397	397	391	389	398	391	397	397	397	399	400	397	399	399	401	399	399	400	396	399	399	399	391	400	400	399	399	400	400	421	409	416	422	420	421	421	423	407	407	410	416	409
MR28		GAL	10	408	419	419	420	420	420	411	407	421	413	421	420	420	421	421	418	420	420	419	418	418	417	411	418	417	416	407	417	420	419	418	419	419	440	424	434	442	442	440	441	445	427	427	431	435	421
SW13		GAL	10	401	411	411	412	412	412	403	399	412	406	412	412	411	412	412	410	412	412	411	410	410	410	404	410	410	409	401	410	411	410	410	411	411	431	418	427	433	433	432	433	435	419	419	422	427	412
CBS100410		BOEr	10	223	227	227	227	227	227	223	222	227	225	227	227	227	226	226	225	226	226	227	226	226	227	225	226	226	225	222	226	227	226	226	226	226	234	227	230	234	234	234	233	234	219	219	227	229	224
CBS291.29		BOE	10	232	237	237	237	237	237	233	229	237	234	237	237	235	236	236	235	236	236	238	238	238	238	233	237	237	236	231	237	239	238	238	238	238	246	240	240	246	246	246	246	248	226	224	236	240	233
10/022	1	KER	10	176	182	183	183	183	182	176	176	183	179	183	183	182	186	182	181	183	183	190	187	187	186	182	188	188	188	181	187	187	187	187	188	187	193	181	188	193	193	191	193	196	184	184	189	188	188
10/022	2	KER	10	176	182	183	183	183	182	176	176	183	179	183	183	182	186	182	181	183	183	190	187	187	186	182	188	188	188	181	187	187	187	187	188	187	193	181	188	193	193	191	193	196	184	184	189	188	188
12/006	1	KER	10	176	182	183	183	183	182	176	176	183	179	183	183	182	183	182	181	183	183	188	187	187	186	182	188	188	188	181	187	187	187	187	188	187	193	181	188	193	193	191	193	196	184	184	189	188	185
12/006	2	KER	10	176	182	183	183	183	182	176	176	183	179	183	183	182	183	182	181	183	183	188	187	187	186	182	188	188	188	181	187	187	187	187	188	187	193	181	188	193	193	191	193	196	184	184	189	188	185
PRI1062		MOR	10	173	178	179	179	179	178	174	172	179	176	179	179	178	178	177	177	178	178	180	180	180	179	178	180	180	180	175	180	180	181	181	181	181	187	179	183	188	188	187	188	190	177	177	178	184	177
TJ027	1	QCN	12	711	733	734	735	734	734	718	712	735	717	735	735	735	735	736	733	735	735	735	734	734	735	721	734	734	732	713	734	735	733	733	734	735	780	745	757	779	778	778	780	783	746	752	746	771	747
TJ027	2	QCN	12	711	733	734	735	734	734	718	712	735	717	735	735	735	735	736	733	735	735	735	734	734	735	721	734	734	732	713	734	735	733	733	734	735	780	745	757	779	778	778	780	783	746	752	746	771	747
TJ028		QCN	12	710	732	733	734	733	733	717	711	734	716	734	734	734	734	735	732	734	734	734	733	733	734	720	733	733	731	712	733	734	732	732	733	734	779	744	756	778	777	777	779	781	744	750	744	769	745
TJ029		QCN	12	719	731	732	733	732	732	716	711	733	716	733	733	733	733	734	731	735	733	733	732	732	733	719	732	732	730	713	732	733	731	731	732	733	778	745	757	778	776	776	778	781	744	750	744	769	745
CBS782.95		QCN	12	714	734	735	737	736	736	720	714	737	719	737	737	737	737	738	734	737	737	737	736	736	737	723	736	736	734	715	736	737	735	734	736	737	783	746	759	781	780	779	782	785	747	754	747	772	749
MR61		QCN	12	710	730	731	732	731	731	716	711	732	715	732	732	732	732	733	730	732	732	732	731	731	732	719	731	731	729	711	731	732	730	730	731	732	777	744	754	776	775	775	777	780	743	747	742	767	743
SW19		QCN	12	714	734	735	736	735	735	720	714	736	718	735	735	736	736	737	734	736	736	736	736	736	736	724	735	735	733	715	735	736	734	734	735	736	780	748	758	780	779	779	781	784	746	750	744	770	746
CBS781.95		QCN	12	711	732	733	734	735	735	718	713	736	716	735	735	735	735	737	732	735	736	736	735	733	736	721	734	734	733	714	734	735	734	733	735	735	782	746	760	779	780	779	781	785	746	753	743	769	746
TJ031		QCN	12	703	711	712	713	712	712	706	704	713	706	713	713	713	713	714	711	713	713	713	712	712	713	708	712	712	710	704	712	713	711	711	712	713	757	741	748	756	756	755	757	759	727	730	725	749	725
TJ196		QCN	12	715	736	737	739	738	738	722	716	740	721	740	739	740	740	740	736	739	739	740	738	738	739	725	739	738	736	717	738	740	738	736	738	739	785	748	761	784	783	781	784	788	749	756	749	774	752
CBS786.95		QCN	12	713	735	736	737	736	736	720	715	737	719	737	737	737	737	738	735	737	737	737	736	736	737	723	736	736	735	716	736	737	735	735	736	737	781	746	759	780	779	779	781	784	747	753	748	772	749
TJ030		QCN	12	712	734	735	736	736	736	719	712	737	717	737	737	737	737	738	734	737	737	737	736	735	737	722	736	736	734	713	736	737	735	735	736	737	781	744	756	779	779	778	781	784	746	753	747	771	749
CBS188.85		HpAVE	-	251	253	254	255	255	255	252	251	255	251	255	255	254	255	255	252	255	255	254	254	254	254	250	254	254	253	250	254	254	254	254	254	254	262	254	260	261	261	260	261	261	247	248	248	255	250
CBS680.84		HpPOL	-	277	282	283	283	282	283	279	275	284	278	284	283	283	284	283	281	283	283	283	282	282	282	278	283	282	281	276	282	283	283	282	281	282	292	285	289	293	292	291	291	294	279	280	279	291	283
10/038		PpCIT	-	141	144	144	144	144	144	143	141	144	143	144	144	144	144	144	144	144	144	147	146	146	147	144	146	146	145	144	147	147	146	146	146	146	152	149	149	150	150	150	150	152	144	144	146	148	142
15/004		PpVEXr	-	147	146	147	147	147	147	147	146	147	147	147	147	147	148	149	148	148	148	150	150	150	150	150	150	150	150	149	150	150	150	150	150	150	151	149	151	150	150	150	150	151	145	145	145	149	146
[truncated: 615 more columns]
