# Supplementary material for: Unravelling hybridization in Phytophthora using phylogenomics and genome size estimation
Source: IMA Fungus. 2021 Jul 1;12:16. doi: 10.1186/s43008-021-00068-w (PMC8246709; doi:10.1186/s43008-021-00068-w)
Supplement: Supplementary file 5 — Additional file 5: Table S5. Combined similarity index (CSI) for each pair of non-hybrid isolates. Isolate codes in bold are ex-type strains or authentic strains (see Table S1 for details). The CSI values are colour-coded with dark green for values ≥80%, pale green for values between 55 and 80%, yellow for values between 50 and 55% and no colour for values ≤50%. [file 43008_2021_68_MOESM5_ESM.xlsx]

## Sheet: combined similarity index
			replicate			1	2	3						1	2												1	2	3															1	2
			isolate	15/002	15/015	15/053	15/053	15/053	SW08	15/010	14/068	15/027	14/014	11/013	11/013	TJ169	07/008	MR06	MR07	MR14	MR19	06/002	MR09	MR17	MR18	SW09	10/045	10/045	10/045	12/024	CBS114342	11/039	10/015	10/024	CBS110121	CBS292.29	MR10	MR12	MR16	06/018	10/044	11/029	06/019	10/051	10/051	15/047	CBS971.95	PRI0725	PRI0731
			species	CAC	CAC	CAC	CAC	CAC	CAC	CAC	CAC	CAC	CAC	CAC	CAC	CAC	CAC	CAC	CAC	CAC	CAC	CAC	CAC	CAC	CAC	CAC	CAC	CAC	CAC	CAC	CAC	CAC	CAC	CAC	CAC	CAC	HEDr1	HEDr1	HEDr2	HED	HED	HED	HED	HED	HED	HED	IDA	IDA	PST
isolate	replicate	species	clade	1a	1a	1a	1a	1a	1a	1a	1a	1a	1a	1a	1a	1a	1a	1a	1a	1a	1a	1a	1a	1a	1a	1a	1a	1a	1a	1a	1a	1a	1a	1a	1a	1a	1a	1a	1a	1a	1a	1a	1a	1a	1a	1a	1a	1a	1a
15/002		CAC	1a	100
15/015		CAC	1a	96.8219	100
15/053	1	CAC	1a	96.9556	99.63	100
15/053	2	CAC	1a	96.6124	99.4594	99.3498	100
15/053	3	CAC	1a	96.5488	99.4405	99.3153	99.8346	100
SW08		CAC	1a	96.5207	99.3985	99.2704	99.786	99.847	100
15/010		CAC	1a	98.3817	97.3161	97.4402	97.1212	97.0543	97.0357	100
14/068		CAC	1a	97.9071	96.6125	96.7551	96.4044	96.3772	96.3328	98.1035	100
15/027		CAC	1a	96.3753	99.2453	99.1329	99.7089	99.7154	99.6705	96.8834	96.1977	100
14/014		CAC	1a	98.0297	97.3793	97.4967	97.2105	97.16	97.1413	98.4186	97.9323	97.1385	100
11/013	1	CAC	1a	95.9105	98.7387	98.6237	99.1445	99.1547	99.0974	96.4689	95.8828	99.2494	96.9278	100
11/013	2	CAC	1a	96.2403	98.837	98.7563	99.1487	99.1463	99.1079	96.7808	96.1915	99.1967	97.2342	99.5189	100
TJ169		CAC	1a	96.3183	98.8079	98.7398	99.1267	99.127	99.1113	96.8266	96.2047	99.0517	97.0167	98.7851	98.8645	100
07/008		CAC	1a	95.6029	98.4153	98.2645	98.8291	98.8545	98.82	96.125	95.482	98.8847	96.4729	98.6165	98.5697	98.4903	100
MR06		CAC	1a	95.5487	98.3528	98.2246	98.7768	98.7797	98.7451	96.0936	95.4598	98.7585	96.432	98.538	98.51	98.4505	99.5238	100
MR07		CAC	1a	96.1564	98.3648	98.3606	98.053	98.0027	97.9999	96.5876	95.9825	97.9096	96.9013	97.7519	97.9626	97.8734	98.632	98.6571	100
MR14		CAC	1a	95.7109	98.4443	98.3321	98.8309	98.888	98.847	96.2175	95.5729	98.7558	96.5303	98.5541	98.5792	98.495	99.451	99.5111	98.7606	100
MR19		CAC	1a	95.6286	98.4317	98.2906	98.846	98.8399	98.8116	96.1545	95.53	98.8061	96.4932	98.6008	98.5954	98.5014	99.4988	99.568	98.7645	99.7829	100
06/002		CAC	1a	85.1018	87.1658	87.0383	87.5182	87.5339	87.4878	85.5295	85.1009	87.5017	85.8326	87.3795	87.355	87.3405	87.5905	87.4717	86.7797	87.455	87.5119	100
MR09		CAC	1a	84.6927	86.7223	86.6239	87.0688	87.0887	87.0373	85.1188	84.6827	86.9923	85.4165	86.9011	86.8976	86.8622	87.0353	87.021	86.3573	87.0445	87.0609	95.1839	100
MR17		CAC	1a	85.3467	87.3008	87.2155	87.5983	87.6051	87.576	85.7549	85.3177	87.4819	86.0528	87.3794	87.4365	87.4251	87.504	87.4769	86.9602	87.5757	87.5455	95.6815	99.1102	100
MR18		CAC	1a	85.1003	87.1455	87.0239	87.4916	87.4901	87.4554	85.5486	85.1108	87.4222	85.8474	87.3187	87.3638	87.2891	87.4771	87.4378	86.8102	87.4155	87.4821	95.5648	95.6064	96.1017	100
SW09		CAC	1a	86.632	86.0903	86.2001	85.9381	85.9266	85.8919	86.9513	86.505	85.7903	87.0066	85.7369	86.0028	86.0048	85.8588	85.8168	86.201	85.9005	85.865	93.4239	93.16	93.8473	94.983	100
10/045	1	CAC	1a	85.1229	87.1582	87.0252	87.4603	87.4573	87.4112	85.5368	85.0802	87.3869	85.7994	87.3513	87.3487	87.3132	87.4386	87.3725	86.7594	87.3802	87.4142	95.5686	95.3732	95.8797	96.4823	94.6326	100
10/045	2	CAC	1a	85.1118	87.1551	87.0318	87.4744	87.4601	87.4026	85.5102	85.0479	87.401	85.7766	87.3614	87.349	87.2947	87.447	87.3809	86.758	87.3829	87.4227	95.5725	95.3551	95.8713	96.4639	94.614	99.9366	100
10/045	3	CAC	1a	85.224	87.144	87.0204	87.3983	87.3556	87.3363	85.6386	85.1654	87.2512	85.8877	87.2187	87.3237	87.2364	87.3042	87.2591	86.7975	87.295	87.3024	95.3929	95.2053	95.783	96.3425	94.7403	99.7458	99.7204	100
12/024		CAC	1a	86.8225	85.2605	85.3998	85.0864	85.0692	85.0228	86.8884	86.6597	84.9233	86.8065	84.8499	85.1404	85.2121	84.9743	84.9688	85.3925	85.0421	85.0007	92.4033	92.0651	92.7478	93.4516	95.2627	95.0535	95.0411	95.2041	100
CBS114342		CAC	1a	85.1969	87.1932	87.1022	87.5404	87.5317	87.4912	85.588	85.1576	87.4411	85.8931	87.3388	87.4136	87.3468	87.486	87.4255	86.839	87.4526	87.5023	95.5018	95.1357	95.6816	96.5231	94.6795	98.2788	98.2888	98.1396	96.3471	100
11/039		CAC	1a	85.2366	87.3101	87.1963	87.6682	87.6839	87.6475	85.669	85.2164	87.6361	85.955	87.5332	87.4953	87.4572	87.8189	87.6902	87.0109	87.7117	87.7345	96.4056	95.2041	95.7067	95.0082	92.5976	94.6023	94.6062	94.4377	91.4719	94.4597	100
10/015		CAC	1a	85.3995	87.4346	87.319	87.7898	87.7843	87.7526	85.8185	85.3235	87.7179	86.0821	87.635	87.6143	87.5784	87.8877	87.8272	87.1992	87.8585	87.8943	94.4649	94.1969	94.6844	95.1367	93.0204	94.7852	94.7589	94.6427	91.8643	94.7787	94.3219	100
10/024		CAC	1a	85.4803	87.4437	87.3427	87.7525	87.7129	87.6764	85.9189	85.4074	87.6394	86.1886	87.6317	87.6541	87.5802	87.8128	87.7637	87.2452	87.7922	87.8307	94.3271	94.0389	94.5502	94.9928	93.1091	94.7125	94.7043	94.6242	91.9743	94.6607	94.2002	99.7225	100
CBS110121		CAC	1a	85.2233	87.3213	87.2116	87.6636	87.6662	87.6257	85.6164	85.1783	87.6112	85.9256	87.5197	87.5088	87.4495	87.7656	87.7133	87.0557	87.7121	87.7617	94.7829	94.065	94.5517	95.0393	92.9666	95.0337	95.0338	94.8896	92.1172	95.1552	94.2135	96.6478	96.4902	100
CBS292.29		CAC	1a	85.1098	87.2049	87.0659	87.5783	87.581	87.5446	85.5394	85.0637	87.5343	85.8217	87.4037	87.3883	87.3624	87.554	87.4806	86.8128	87.4882	87.5167	94.7504	94.5468	95.0521	95.338	93.2532	95.3173	95.3273	95.2083	92.346	95.4018	94.4029	94.6533	94.5518	94.7579	100
MR10		HEDr1	1a	33.4344	33.2651	33.2732	33.1547	33.1364	33.1324	33.4116	33.3706	33.1167	33.4673	33.0611	33.1876	33.227	33.1892	33.1438	33.4173	33.2005	33.183	33.3765	33.191	33.447	33.4	33.7923	33.4377	33.4381	33.4952	33.9027	33.5188	33.4226	33.3891	33.4345	33.3442	33.4197	100
MR12		HEDr1	1a	33.3033	33.1555	33.1404	33.1998	33.2037	33.1761	33.2859	33.2478	33.1662	33.3498	33.0951	33.2056	33.2482	33.2337	33.2033	33.241	33.2391	33.2321	33.3997	33.2252	33.4783	33.4393	33.67	33.4505	33.4462	33.5059	33.7789	33.5446	33.4488	33.4119	33.4383	33.3641	33.4686	98.8614	100
MR16		HEDr2	1a	34.6818	34.6112	34.6002	34.5023	34.482	34.4703	34.7233	34.5922	34.4493	34.7085	34.4415	34.5672	34.565	34.5142	34.4662	34.7008	34.5392	34.5236	34.6806	34.5203	34.785	34.7453	35.0246	34.7752	34.7737	34.8245	35.1228	34.8155	34.6712	34.6563	34.6998	34.7106	34.7901	51.9034	51.7199	100
06/018		HED	1a	32.1206	31.8824	31.8943	31.9328	31.923	31.909	32.1667	32.0863	31.9195	32.1562	31.8864	31.9799	31.9831	31.9692	31.9018	31.9701	31.9529	31.9401	32.0571	31.8421	32.0847	32.0654	32.3496	32.0787	32.0667	32.1068	32.4131	32.1053	32.0104	32.0303	32.0388	31.9988	32.0392	46.0374	46.2063	48.5395	100
10/044		HED	1a	32.1107	31.8732	31.8845	31.9051	31.895	31.8886	32.1467	32.0737	31.8783	32.139	31.9013	31.968	31.9575	31.9147	31.8711	31.9478	31.935	31.9223	32.0026	31.8197	32.0569	32.0376	32.3351	32.0638	32.0624	32.1025	32.3985	32.0877	31.9818	32.0099	32.0289	31.9863	32.0213	46.0051	46.1506	48.4903	99.6214	100
11/029		HED	1a	32.1392	31.8957	31.9023	31.9328	31.9253	31.914	32.1677	32.0947	31.9192	32.1646	31.9124	31.9906	31.9933	31.9609	31.8991	31.9653	31.9578	31.9451	32.0439	31.8474	32.082	32.0528	32.3533	32.0972	32.0776	32.1197	32.4143	32.1107	32.0203	32.033	32.0392	32.0041	32.0392	46.0563	46.2204	48.5489	99.8261	99.7331	100
06/019		HED	1a	33.0881	32.3214	32.3906	32.2722	32.2544	32.2393	33.0524	33.0009	32.2376	33.0108	32.2166	32.3668	32.3609	32.2717	32.243	32.4349	32.2974	32.2876	32.3828	32.1818	32.4399	32.4338	33.1519	32.4372	32.433	32.4825	33.3995	32.4799	32.3617	32.3977	32.4406	32.3464	32.3664	46.4241	46.2881	48.5847	95.7357	95.6745	95.7485	100
10/051	1	HED	1a	32.1952	31.9602	31.9716	31.9948	31.9796	31.9759	32.2342	32.1608	31.9709	32.2312	31.9561	32.0529	32.0423	32.01	31.9558	32.035	32.0198	32.0044	32.1082	31.9113	32.1441	32.1171	32.4247	32.1642	32.1575	32.2	32.4925	32.17	32.0721	32.0999	32.1114	32.0786	32.1038	46.1168	46.274	48.5542	98.9089	98.7896	98.983	96.2026	100
10/051	2	HED	1a	32.2897	32.0176	32.0342	32.041	32.0156	32.0039	32.3259	32.2475	31.9959	32.3153	31.9809	32.1021	32.078	32.035	31.9963	32.0938	32.0481	32.035	32.1381	31.9411	32.1805	32.1679	32.4933	32.2044	32.2003	32.244	32.5776	32.2264	32.1021	32.1376	32.1729	32.1166	32.1418	46.1676	46.2966	48.6344	98.71	98.6585	98.7533	96.3991	99.732	100
15/047		HED	1a	31.5931	31.3706	31.4058	31.3928	31.3805	31.3768	31.5721	31.5248	31.3633	31.5968	31.3492	31.4589	31.4516	31.4148	31.3561	31.46	31.4208	31.4101	31.5096	31.3256	31.567	31.5543	31.8654	31.5399	31.5359	31.5917	31.8913	31.5744	31.4963	31.542	31.5614	31.4956	31.5434	45.4134	45.5308	47.4877	85.5319	85.4442	85.5568	83.5847	85.5996	85.6043	100
CBS971.95		IDA	1a	26.9932	26.824	26.8367	26.8067	26.8076	26.8143	27.0786	27.0165	26.8065	27.0153	26.7743	26.8312	26.8827	26.849	26.8303	26.8922	26.8355	26.8383	26.9069	26.8055	27.0035	26.9811	27.2126	26.9372	26.9315	26.978	27.3036	27.0296	26.9369	26.9304	26.9156	26.9211	26.9966	32.1333	32.1578	33.6654	30.8451	30.8113	30.8451	30.9625	30.8687	30.882	30.3736	100
PRI0725		IDA	1a	26.9701	26.7837	26.8015	26.7737	26.7839	26.7813	27.0456	26.9839	26.767	26.9794	26.7202	26.7841	26.8353	26.8022	26.7974	26.8644	26.8003	26.81	26.8817	26.7827	26.9803	26.9459	27.1888	26.9047	26.9063	26.9475	27.2809	27.0088	26.8979	26.8952	26.8805	26.9032	26.9641	32.1279	32.1519	33.6383	30.8427	30.8113	30.8376	30.9619	30.8637	30.8847	30.3636	98.7975	100
PRI0731		PST	1a	37.9229	37.8759	37.8844	37.9061	37.9131	37.9007	38.0256	37.9109	37.8985	38.0327	37.8904	37.9668	37.9277	37.9572	37.9517	37.9247	37.9475	37.9492	38.1415	37.9931	38.2627	38.1937	38.3546	38.1292	38.1341	38.1687	38.3546	38.2241	38.1939	38.1161	38.1263	38.1459	38.1813	43.5052	43.6288	46.1484	41.6826	41.6512	41.6826	41.7468	41.6906	41.7196	40.9357	34.127	34.0677	100
PRI1024		PST	1a	38.446	38.3872	38.3851	38.4279	38.4277	38.42	38.5093	38.4152	38.428	38.5242	38.4173	38.4851	38.4542	38.4931	38.4679	38.4386	38.4783	38.4811	38.629	38.461	38.7414	38.6636	38.7955	38.6296	38.62	38.6572	38.8153	38.6956	38.6662	38.6249	38.6414	38.6385	38.6977	44.1261	44.2693	46.7924	42.184	42.1377	42.1888	42.2189	42.2034	42.2282	41.4395	34.5024	34.4439	97.7157
05/144		NIC	1	0.11042	0.107352	0.107518	0.106203	0.106139	0.106107	0.109825	0.109066	0.106154	0.109688	0.106839	0.107068	0.107262	0.106128	0.106141	0.107595	0.107042	0.107113	0.106206	0.10533	0.106091	0.106168	0.108672	0.106326	0.106312	0.106437	0.109951	0.106281	0.10614	0.106294	0.106403	0.106392	0.106273	0.114644	0.114485	0.12021	0.105568	0.105492	0.105568	0.108925	0.105752	0.106031	0.106065	0.132705	0.138637	0.103855
PRI0157		NIC	1	0.106465	0.103254	0.103342	0.103212	0.103347	0.103252	0.105815	0.106105	0.103297	0.104883	0.102973	0.103119	0.103171	0.103207	0.103283	0.104367	0.103291	0.103293	0.10226	0.101572	0.103042	0.102352	0.105051	0.102436	0.102423	0.102538	0.106867	0.102457	0.103154	0.102342	0.102378	0.102434	0.102322	0.110269	0.109648	0.115222	0.101734	0.101599	0.101734	0.104769	0.101906	0.102102	0.102324	0.127768	0.133832	0.10027
13/003		NIC	1	0.11151	0.108309	0.108477	0.107312	0.107247	0.107144	0.110702	0.110076	0.107264	0.110417	0.106912	0.108161	0.107409	0.107166	0.107249	0.108624	0.107187	0.107189	0.107319	0.106424	0.107269	0.107208	0.110374	0.107441	0.107427	0.107623	0.111198	0.107394	0.107109	0.107338	0.107519	0.10751	0.107317	0.115938	0.114747	0.121022	0.112768	0.112685	0.112768	0.116464	0.112968	0.113268	0.113229	0.126355	0.133211	0.104559
13/006		NIC	1	0.106843	0.10444	0.10453	0.103504	0.103575	0.103414	0.10626	0.106549	0.10359	0.106207	0.103264	0.104303	0.103464	0.103499	0.103576	0.1046	0.103454	0.103521	0.10364	0.102809	0.103268	0.103538	0.105423	0.103754	0.10374	0.103793	0.107179	0.10371	0.103446	0.103658	0.103761	0.103817	0.103638	0.111906	0.11038	0.116717	0.108612	0.108468	0.108612	0.112799	0.108796	0.109007	0.109109	0.12247	0.128395	0.10048
13/048		NIC	1	0.107609	0.104703	0.104794	0.103764	0.103834	0.103738	0.106742	0.10703	0.103849	0.106756	0.103521	0.104564	0.10475	0.103758	0.103836	0.104865	0.10474	0.10378	0.103899	0.103061	0.104484	0.103797	0.106926	0.104014	0.104001	0.104054	0.107879	0.103971	0.103704	0.103918	0.104021	0.104078	0.103898	0.112266	0.111639	0.117083	0.10977	0.109624	0.10977	0.113084	0.10893	0.109211	0.110276	0.122682	0.129613	0.101611
13/036		NIC	1	0.113456	0.110105	0.1102	0.110061	0.110207	0.110035	0.112761	0.113071	0.110154	0.113001	0.109736	0.109891	0.110017	0.110057	0.110138	0.11115	0.110077	0.110149	0.110139	0.109462	0.109879	0.110238	0.112091	0.109308	0.109294	0.11037	0.114038	0.110352	0.11021	0.110228	0.110336	0.109306	0.110206	0.118343	0.116799	0.122331	0.108897	0.108821	0.108897	0.112152	0.109082	0.109294	0.109395	0.128789	0.13468	0.107198
CBS220.88		NIC	1	0.105122	0.102939	0.102961	0.102963	0.102013	0.101919	0.105417	0.104701	0.102028	0.104489	0.102662	0.102676	0.102857	0.101939	0.102014	0.103027	0.102977	0.102979	0.102014	0.10133	0.102794	0.102105	0.104725	0.102189	0.102176	0.10229	0.106393	0.102146	0.102079	0.102032	0.102067	0.102187	0.102076	0.110206	0.109653	0.115306	0.100916	0.100783	0.100916	0.104854	0.101086	0.101216	0.101372	0.126726	0.133605	0.099148
CBS301.29		NIC	1	0.100905	0.0986487	0.0986716	0.0977029	0.0977695	0.0976789	0.100233	0.100559	0.0977836	0.100378	0.097474	0.0984551	0.0976032	0.09776	0.0977713	0.0987389	0.0976554	0.0977189	0.0977687	0.0971018	0.0974788	0.0978578	0.0995784	0.0979388	0.097926	0.0979765	0.101225	0.0978979	0.0978323	0.0978482	0.0978219	0.0979369	0.0978291	0.105942	0.105426	0.110968	0.0964739	0.0963451	0.0964739	0.100506	0.0966386	0.0967669	0.0968583	0.123048	0.129916	0.0946541
CBS310.62		NIC	1	0.0935676	0.0910848	0.0911632	0.0901381	0.0901995	0.0900595	0.0928102	0.0931885	0.0902127	0.0929452	0.0899287	0.0909653	0.0911267	0.0901339	0.0902009	0.0911658	0.091118	0.0901527	0.0901996	0.0895891	0.0910119	0.0902244	0.0920712	0.0903555	0.0903438	0.0903893	0.0938618	0.0903177	0.0902579	0.0902156	0.0902477	0.090354	0.090255	0.0984498	0.0977752	0.103357	0.0960299	0.0959024	0.0960299	0.0992799	0.096193	0.0963794	0.0964691	0.134441	0.122206	0.0883135
CBS410.87		NIC	1	0.107308	0.104189	0.104213	0.104213	0.103328	0.104188	0.106667	0.107013	0.103278	0.106755	0.10397	0.103986	0.104105	0.104208	0.104286	0.104281	0.104228	0.104296	0.103394	0.102627	0.10404	0.103357	0.106117	0.103508	0.103494	0.103546	0.106842	0.103529	0.10333	0.103477	0.103449	0.103571	0.103392	0.111499	0.110952	0.11666	0.102094	0.101959	0.102094	0.106159	0.102268	0.102403	0.102627	0.1292	0.135111	0.100305
CBS347.86		CLA	1b	0.0405472	0.039339	0.0393294	0.0395921	0.0396287	0.0395658	0.0399035	0.0404803	0.0396681	0.040015	0.0395491	0.0394706	0.0396023	0.0396528	0.0396482	0.0394171	0.0396155	0.0396511	0.0389397	0.038776	0.0395804	0.03958	0.04003	0.0395858	0.0395549	0.0394916	0.0405571	0.0396382	0.0396263	0.0395771	0.0394905	0.0389266	0.0396253	0.0495682	0.0491108	0.0489866	0.0489089	0.0488175	0.0488763	0.0499312	0.0488276	0.0487921	0.04907	0.0441177	0.0440353	0.0481919
CBS374.72		IRA	1b	0.0443851	0.0430433	0.0431276	0.0426827	0.0427525	0.0426819	0.0444259	0.0443011	0.0427955	0.0437922	0.0426604	0.043404	0.0433993	0.0427189	0.042685	0.043142	0.0427103	0.0427186	0.0428734	0.0426764	0.0427594	0.0428455	0.0440909	0.0428524	0.0428478	0.0427824	0.0439068	0.0429125	0.0427761	0.0427819	0.0427189	0.0428594	0.0428351	0.0486395	0.0482947	0.0321678	0.0422998	0.0422165	0.0422412	0.0436128	0.042257	0.0430574	0.0425125	0.0376445	0.037599	0.0364289
CBS100411		TEN	1b	0.0485067	0.0479466	0.0479435	0.0472893	0.0472969	0.0472255	0.0486023	0.0484744	0.0473083	0.0486768	0.0472897	0.0472562	0.0472211	0.0472631	0.0530996	0.0479706	0.0472892	0.0473256	0.036574	0.0421479	0.042325	0.0423163	0.03798	0.0424036	0.0423992	0.0423473	0.0437425	0.0424327	0.0422536	0.0423667	0.0423688	0.0365643	0.0365691	0.047699	0.0479121	0.0477644	0.0466533	0.0466557	0.0466533	0.0486804	0.0466703	0.0474838	0.0420155	0.0417993	0.0417545	0.0411365
SW22		TEN	1b	0.0488347	0.0482648	0.0482932	0.048314	0.0483217	0.0482792	0.0488984	0.0488331	0.0483024	0.0490049	0.0482214	0.0482804	0.0482443	0.048256	0.0532807	0.0483528	0.048314	0.0483204	0.0375568	0.0423166	0.0425238	0.0424876	0.0382605	0.0425758	0.0425713	0.0425465	0.0440977	0.0426053	0.0424242	0.0425385	0.042568	0.0375469	0.0375519	0.0488934	0.0481415	0.0480822	0.0475877	0.0475902	0.0475877	0.0489758	0.0476053	0.0476759	0.0421878	0.042705	0.042714	0.0413232
16/053	1	INF	1c	0.0533144	0.0520891	0.0521587	0.0522251	0.052198	0.0521844	0.0533483	0.0530228	0.0521754	0.0533687	0.0520695	0.0521411	0.0522773	0.0521934	0.0522281	0.0523856	0.0522613	0.0522326	0.0573691	0.0569832	0.0579896	0.0574154	0.0586036	0.0578535	0.0578469	0.0579179	0.0593576	0.0574164	0.0573503	0.0573585	0.057922	0.0515597	0.0572968	0.0352103	0.0350874	0.0345814	0.0344976	0.0345376	0.0344668	0.0351308	0.0344806	0.0344668	0.0345959	0.0398795	0.0398887	0.0395487
16/053	2	INF	1c	0.0534703	0.052286	0.0523083	0.0525174	0.0524899	0.0524286	0.0535041	0.0538093	0.052467	0.0533246	0.0524077	0.0524811	0.0525705	0.0524853	0.0525204	0.0525373	0.052554	0.052525	0.0576371	0.057936	0.058314	0.0577361	0.0593582	0.0582294	0.0582227	0.058295	0.0599479	0.0577375	0.0576706	0.058267	0.0582459	0.0524401	0.0582569	0.0351188	0.0352206	0.0345241	0.0346575	0.0347287	0.0346575	0.0358079	0.0346715	0.0346892	0.0348196	0.0406895	0.0406989	0.0396923
17/033		INF	1c	0.0567689	0.0554897	0.0555111	0.0552514	0.055224	0.0551619	0.0560876	0.0565221	0.0552497	0.0562164	0.0551421	0.0551639	0.0553035	0.0552679	0.0553029	0.0557424	0.055288	0.0553075	0.0603263	0.0599377	0.0602544	0.0603727	0.0614289	0.0601715	0.0601649	0.0608087	0.0623739	0.060373	0.0603067	0.060315	0.0602394	0.0552237	0.0602523	0.0387705	0.0389527	0.0383023	0.0383857	0.0384291	0.0383524	0.0395669	0.0383671	0.038251	0.0384557	0.0437653	0.043736	0.0428473
JA07	1	INF	1c	0.0591284	0.0572151	0.0572391	0.0574145	0.0573849	0.0572671	0.0584213	0.0588625	0.0573603	0.0583358	0.0572963	0.0573232	0.0574715	0.05738	0.0574177	0.0574861	0.0574024	0.0574227	0.0630959	0.062675	0.0630209	0.0630898	0.0643853	0.0629874	0.0629802	0.0630003	0.0648498	0.0631475	0.0630753	0.0630844	0.0630613	0.05728	0.063017	0.0408526	0.0402567	0.040337	0.0396014	0.039682	0.0396014	0.0407974	0.0396171	0.0395662	0.0397838	0.0456964	0.0457068	0.0446879
JA07	2	INF	1c	0.0527519	0.0517086	0.0517304	0.0514755	0.051449	0.0513442	0.052785	0.0524175	0.0514269	0.0526106	0.0513239	0.0513494	0.0515271	0.0514446	0.0514785	0.0520001	0.0514651	0.0514829	0.057262	0.0568811	0.0571959	0.057257	0.0580964	0.0571142	0.0571077	0.0571267	0.0592165	0.0573094	0.0572439	0.0572521	0.0571812	0.0514007	0.0571914	0.0346138	0.0347425	0.0346245	0.0399038	0.0393047	0.0398687	0.0407831	0.0398845	0.0397991	0.0400523	0.0397099	0.0397189	0.0392866
PRI1000		INF	1c	0.0593523	0.057739	0.0577117	0.0574987	0.0574689	0.0573516	0.0593343	0.0590293	0.0574953	0.0586635	0.0573798	0.0580025	0.0575568	0.0575152	0.0576045	0.0580139	0.0574872	0.0575582	0.06342	0.0629964	0.0632913	0.0634147	0.0647463	0.0632567	0.0632494	0.0632149	0.0652171	0.0634731	0.0634002	0.0634093	0.0633313	0.0575167	0.063342	0.0406582	0.0401957	0.0400219	0.0401344	0.0395317	0.0400991	0.0409134	0.0401151	0.0400297	0.0402139	0.0457287	0.0456979	0.0446082
CBS109229	1	IPO	1c	0.0599326	0.0589286	0.058956	0.0586632	0.0586838	0.0585654	0.0599105	0.0597679	0.0586581	0.0599802	0.0586427	0.0586804	0.0586736	0.0586787	0.0587182	0.059109	0.0587045	0.0587234	0.0645382	0.0641029	0.064413	0.0644776	0.065896	0.0643755	0.0644247	0.0643939	0.0665244	0.0646515	0.0645193	0.064472	0.064396	0.0584198	0.0645174	0.0417822	0.0413346	0.0467472	0.0576703	0.0577332	0.0576205	0.0598423	0.0576439	0.058197	0.0585146	0.0464903	0.0465011	0.0512117
CBS109229	2	IPO	1c	0.0607753	0.0589994	0.0590271	0.0587359	0.0587566	0.0586373	0.0606967	0.0606068	0.0587825	0.0600519	0.058715	0.0593684	0.059414	0.0588033	0.0588432	0.0598464	0.0587775	0.0588485	0.0646743	0.064235	0.065156	0.0646133	0.0660346	0.0645105	0.06456	0.0651367	0.0666657	0.0647887	0.0645981	0.0646076	0.0651965	0.0585423	0.0646533	0.0418708	0.0414596	0.0474324	0.0584145	0.0584784	0.0583637	0.0599711	0.0583876	0.0582697	0.0585388	0.046584	0.047209	0.0518806
CBS109229	3	IPO	1c	0.059835	0.0588344	0.0588615	0.0585691	0.0585896	0.0584716	0.0598132	0.0596712	0.0586153	0.0598288	0.0585487	0.0585345	0.0585792	0.0586359	0.0586752	0.0590136	0.0586101	0.0586804	0.0638267	0.0633975	0.06431	0.0637669	0.0657895	0.0643294	0.0643784	0.0642909	0.0664158	0.0639384	0.0637521	0.0637614	0.0643497	0.0583779	0.0638061	0.0410526	0.0412678	0.0466721	0.0576278	0.0576905	0.0575782	0.0597446	0.0576015	0.0581544	0.0577489	0.0464588	0.0464284	0.051133
CBS678.85		MIR	1c	0.0542783	0.0527601	0.0527844	0.0527934	0.0527657	0.0526586	0.0536446	0.0540315	0.0527426	0.0535605	0.0526828	0.0527144	0.0528953	0.0527611	0.0527965	0.0528735	0.0527837	0.0528011	0.058013	0.0577241	0.0580524	0.0580603	0.0595502	0.0580192	0.0580124	0.058035	0.0602964	0.0581657	0.0581492	0.0580552	0.0580372	0.052714	0.0580451	0.0352916	0.0412436	0.0409165	0.0463948	0.0458223	0.0463948	0.0478958	0.0464135	0.0463994	0.0465314	0.0464179	0.0464705	0.0508383
CBS581.69	1	BOT	2a	0.00741628	0.00728403	0.00729616	0.00731328	0.00732437	0.007322	0.00736354	0.00736647	0.00732042	0.00739783	0.00731018	0.00734762	0.00731482	0.00729194	0.0143261	0.00727947	0.00730376	0.00729877	0.00730389	0.00725912	0.00727848	0.00731123	0.00734658	0.00729701	0.00729596	0.00729955	0.00740945	0.00728801	0.00732491	0.00731044	0.00730776	0.00730755	0.00730887	0.00737107	0.00736175	0.00728985	0.00695754	0.00693723	0.00695754	0.00736252	0.0069759	0.00699576	0.00701274	0.00703598	0.00700657	0
CBS581.69	2	BOT	2a	0.00744542	0.00729651	0.00730865	0.00732569	0.00733676	0.00733439	0.00739263	0.00739551	0.00733281	0.00742678	0.00732255	0.00736003	0.00732725	0.00730435	0.0143503	0.00729202	0.00731618	0.00731118	0.00731625	0.00727143	0.0072909	0.0073236	0.00737548	0.00730939	0.00730834	0.00731197	0.0074387	0.00730041	0.00733728	0.00732281	0.00732016	0.00731992	0.00732124	0.00738363	0.00737421	0.00730225	0.00696922	0.00694891	0.00696922	0.00737521	0.00698758	0.00700747	0.00702446	0.00704841	0.00701902	0
TJ091	3	BOT	2a	0.00745293	0.00732013	0.00733228	0.00733333	0.00702557	0.00702331	0.00741655	0.00740314	0.0070218	0.0074181	0.006997	0.0070327	0.00733491	0.00731206	0.014396	0.00729986	0.00732386	0.00733465	0.007006	0.00696322	0.00729865	0.00702803	0.00738315	0.00731707	0.00731603	0.00731966	0.00744625	0.00730813	0.00701101	0.00701226	0.00732782	0.00700951	0.00699575	0.00739119	0.00738175	0.00732572	0.0069765	0.00695625	0.0069765	0.00741519	0.0069948	0.00701464	0.0070316	0.00707255	0.00704326	0
TJ091	4	BOT	2a	0.00744658	0.00731407	0.0073262	0.00732729	0.00701979	0.00701753	0.00741025	0.00739687	0.00701603	0.00741182	0.00699125	0.00702689	0.00732886	0.00730604	0.0143842	0.00729379	0.00731783	0.00732861	0.00700025	0.00695754	0.00729264	0.00702226	0.00737692	0.00731106	0.00731001	0.00731363	0.00743989	0.00730212	0.00700525	0.0070065	0.00732179	0.00700375	0.00699	0.00738502	0.00737563	0.00731969	0.00697083	0.0069506	0.00697083	0.00740893	0.00698912	0.00700893	0.00702586	0.00706677	0.0070375	0
TJ092		BOT	2a	0.00745346	0.00730416	0.00731633	0.00733333	0.00734441	0.00734204	0.00740059	0.00740345	0.00734045	0.00743474	0.00733017	0.00736774	0.00733492	0.00732779	0.0143963	0.00731572	0.00733967	0.00733465	0.00732386	0.00727895	0.0072985	0.00733123	0.00738337	0.007317	0.00731595	0.0073196	0.00744676	0.00730802	0.00734492	0.00733044	0.00732779	0.00732754	0.00732886	0.00739145	0.00738196	0.00730986	0.00696149	0.00694116	0.00696149	0.00736687	0.00697987	0.00699975	0.00701674	0.00705571	0.00702629	0
PRI0379		MEA	2a	0.0142267	0.0138705	0.0138924	0.0136025	0.0135942	0.01359	0.0142204	0.0140449	0.0135872	0.0138641	0.0135692	0.0136351	0.0135758	0.0135354	0.0136035	0.0138896	0.0135563	0.0135475	0.0136153	0.0134791	0.0135683	0.0136569	0.0138307	0.0136311	0.0136292	0.013635	0.0143044	0.0135858	0.0136246	0.0136269	0.0136215	0.0136218	0.0135669	0.013969	0.0136015	0.00675154	0.0133648	0.0133549	0.0133648	0.013919	0.0133994	0.0134357	0.0134666	0.0136367	0.0135807	0.00651798
TJ094		MEA	2a	0.0137939	0.0134825	0.0135035	0.0135083	0.0135283	0.0135243	0.0138172	0.0139439	0.0135215	0.0137344	0.0134756	0.0135402	0.0134817	0.0134423	0.0135374	0.0134434	0.0134626	0.0134823	0.0135493	0.0134156	0.0134463	0.0132942	0.0137307	0.0135366	0.0135347	0.0135402	0.0138683	0.0134919	0.0135302	0.0135607	0.013527	0.0135557	0.0134734	0.0135766	0.0135351	0.00671932	0.0132475	0.0132378	0.0132475	0.0137908	0.0132815	0.0133169	0.0133471	0.0133836	0.013301	0.00650388
TJ095		MEA	2a	0.014179	0.0135331	0.0135544	0.0135875	0.0135792	0.0135751	0.0138432	0.0139984	0.0135723	0.013818	0.0135544	0.0136199	0.0135608	0.0135208	0.0135884	0.0138448	0.0135415	0.0135327	0.0136002	0.0134649	0.0135249	0.0136416	0.0137849	0.0136159	0.0136141	0.0136198	0.0139246	0.0135709	0.0136095	0.0136118	0.0136064	0.0136067	0.0135521	0.0136287	0.0135864	0.0067443	0.0133794	0.0133695	0.0133794	0.0138734	0.0134138	0.0134499	0.0134525	0.0134017	0.013628	0.00652599
CBS192.91		COL	2a	0.0147485	0.0143971	0.0144209	0.014396	0.0143868	0.0143822	0.0147765	0.0145812	0.0143791	0.0147154	0.0143592	0.014432	0.0143642	0.0143197	0.0212826	0.0144159	0.0143427	0.014333	0.014099	0.0139816	0.0143899	0.014113	0.0146448	0.0143643	0.0143622	0.0143673	0.0148338	0.0143448	0.014141	0.0141115	0.0141366	0.014106	0.0140765	0.0145029	0.0143915	0.00722333	0.0139824	0.0139716	0.0139824	0.0146442	0.014021	0.0140605	0.0140307	0.0141956	0.0141663	0.00689881
TJ097		CIPr	2a	0.0147459	0.0140591	0.014082	0.0141132	0.0141338	0.0141293	0.0146754	0.0145556	0.0141264	0.0143363	0.0140774	0.0141481	0.0140867	0.0140435	0.0141438	0.0143553	0.0140658	0.014086	0.0141246	0.0140103	0.0140479	0.0141385	0.0143006	0.0140823	0.0140804	0.0140875	0.0147652	0.014036	0.0141345	0.0141666	0.0141323	0.0141611	0.0140749	0.0143775	0.0140557	0.00693089	0.0208348	0.01385	0.0138606	0.014423	0.0138966	0.0139355	0.0139392	0.0140857	0.0141204	0.0067846
TJ098	1	CIPr	2a	0.0144175	0.0141065	0.0141293	0.013794	0.013814	0.0138096	0.0143796	0.0142036	0.0138067	0.0143214	0.0137594	0.0138278	0.0141043	0.0140615	0.0279844	0.01404	0.0140836	0.0141036	0.00705625	0.00699976	0.00701832	0.00707775	0.00712805	0.00703535	0.00703437	0.00703788	0.00718767	0.00701244	0.00706116	0.00707701	0.00706005	0.0070743	0.00703167	0.00701586	0.00702213	0.00697023	0.00694024	0.00693498	0.00694024	0.00706778	0.00695805	0.00697727	0.00697916	0.00705573	0.00705768	0
CBS235.30	2	CIPr	2a	0.0148663	0.0142607	0.0142842	0.0142545	0.0142454	0.0142408	0.0145125	0.0147054	0.0142378	0.0144833	0.0142181	0.0142901	0.0142281	0.0141841	0.028511	0.014224	0.0142069	0.0141973	0.007103	0.00704514	0.00707941	0.00711005	0.00719283	0.00709666	0.00709565	0.00709939	0.00725447	0.00707337	0.00712294	0.0071242	0.00713686	0.00712142	0.00709288	0.00713842	0.00709876	0.0070602	0.00702849	0.00702307	0.00702849	0.00713135	0.00704668	0.00706653	0.00705384	0.00709803	0.00710003	0
14/066		OCC	2a	0.0153183	0.0149267	0.0149526	0.0149798	0.0149697	0.0149647	0.0155724	0.0154767	0.0149614	0.015241	0.0149396	0.0150191	0.0149854	0.0149053	0.0224243	0.0149558	0.0149304	0.0149198	0.0149575	0.0148312	0.0149103	0.0149732	0.0151685	0.0149138	0.0149116	0.0149215	0.0157068	0.014897	0.0150313	0.0149715	0.0149681	0.0149653	0.0149368	0.0153391	0.0149565	0.00748179	0.0148237	0.0148117	0.0148237	0.0154301	0.0148623	0.0149063	0.0149127	0.0146692	0.0149822	0.00723301
13/037		OCC	2a	0.0156552	0.0152534	0.0152799	0.0149521	0.014942	0.014937	0.0155442	0.0154481	0.0149336	0.015576	0.0149118	0.0149915	0.0149576	0.0148773	0.0223825	0.0152831	0.0149025	0.0148918	0.0149298	0.0148031	0.0148823	0.0149455	0.0155015	0.0148859	0.0148837	0.0148935	0.0156791	0.0148689	0.0150039	0.0149438	0.0149403	0.0149377	0.014909	0.0153103	0.015284	0.00746793	0.0147957	0.0147837	0.0147957	0.0154015	0.0148345	0.0148786	0.014885	0.0149786	0.0149503	0.00721854
12/041		OCC	2a	0.0153046	0.0149139	0.0149397	0.0149669	0.0149569	0.0149519	0.0155586	0.015463	0.0149485	0.0152276	0.0149268	0.0150062	0.0149725	0.0148925	0.022405	0.0149428	0.0149176	0.014907	0.0149447	0.0148186	0.0148975	0.0149603	0.0151551	0.0149011	0.0148988	0.0149086	0.0156928	0.0148842	0.0150184	0.0149586	0.0149552	0.0149525	0.014924	0.0153257	0.0149436	0.00747537	0.0148112	0.0147992	0.0148112	0.0154166	0.0148497	0.0148936	0.0149	0.0146567	0.0149694	0.00722701
05/034		OCC	2a	0.015677	0.0148888	0.0149146	0.0149421	0.0149321	0.014927	0.0155995	0.0155036	0.0149237	0.0152351	0.014902	0.0149814	0.0149476	0.0148675	0.0223677	0.0153054	0.0148926	0.014882	0.01492	0.0147937	0.014904	0.0149356	0.0155235	0.0148761	0.0148739	0.0148837	0.0157009	0.0148592	0.0149938	0.0149339	0.0149304	0.0149278	0.0148992	0.0152999	0.0149186	0.00746297	0.0147863	0.0147743	0.0147863	0.0154568	0.014825	0.0148689	0.0148753	0.0149701	0.0149419	0.00721441
10/037		OCC	2a	0.0156552	0.0148995	0.0149253	0.0149528	0.0149427	0.0149377	0.0155444	0.0154485	0.0149343	0.0155761	0.0149125	0.0149921	0.0149583	0.0148781	0.0223836	0.0152838	0.0149032	0.0148926	0.0149305	0.0148041	0.0148831	0.0149462	0.0155017	0.0148867	0.0148845	0.0148943	0.015679	0.0148698	0.0150045	0.0149445	0.014941	0.0149384	0.0149098	0.015311	0.0149292	0.00746827	0.0147967	0.0147847	0.0147967	0.015402	0.0148354	0.0148794	0.0148858	0.0149807	0.0149524	0.00721937
15/012		OCC	2a	0.0156715	0.0149154	0.0149412	0.0149686	0.0149585	0.0149534	0.0155608	0.0154982	0.0149501	0.0152298	0.0149283	0.0150079	0.0149741	0.014894	0.0224073	0.0153002	0.0149191	0.0149085	0.0149463	0.0148199	0.014899	0.0149619	0.0155181	0.0149025	0.0149003	0.0149101	0.0156954	0.0148856	0.0150202	0.0149602	0.0149568	0.0149541	0.0149255	0.0153274	0.0149452	0.00746045	0.0147504	0.0147385	0.0147504	0.0153854	0.0147891	0.0148329	0.0148703	0.0149324	0.0149042	0.00722724
13/016		CIP	2a	0.0210927	0.020645	0.0207188	0.0203316	0.0203594	0.0203531	0.0209964	0.0211813	0.020349	0.0209974	0.020322	0.0204207	0.0203775	0.0206205	0.0410919	0.020679	0.0206522	0.0206388	0.0137392	0.0201474	0.0136694	0.0137523	0.0138807	0.0137006	0.0136987	0.013706	0.0140237	0.0136855	0.0137757	0.0137509	0.0137743	0.0137457	0.0137208	0.0136967	0.0136785	0.00680346	0.0136278	0.0135908	0.0136278	0.0137965	0.0133196	0.0133556	0.0133864	0.0134403	0.0134162	0.00663604
10/087		CIP	2a	0.0210548	0.0201897	0.0202613	0.02034	0.0203675	0.0203613	0.0209598	0.0207994	0.0203572	0.0206115	0.0203305	0.0204281	0.0203854	0.0202858	0.040417	0.0205649	0.0203167	0.0203036	0.0134017	0.0132986	0.0133345	0.0134143	0.0138578	0.0133645	0.0133627	0.0133698	0.0139988	0.01335	0.013437	0.013413	0.0134093	0.013408	0.013384	0.0136214	0.0136854	0.00678035	0.0132943	0.0132586	0.0132943	0.0137745	0.0133265	0.0133621	0.0133925	0.0134539	0.01343	0.00662853
10/049		CIP	2a	0.021171	0.0207195	0.0207937	0.0204047	0.0203922	0.0203859	0.0210742	0.0212596	0.0203817	0.0210748	0.0203546	0.0204538	0.0207564	0.0206536	0.0411581	0.0207541	0.0206854	0.0206719	0.0137611	0.0136536	0.0137185	0.0137743	0.0139318	0.0137224	0.0137205	0.0137279	0.0140759	0.0137073	0.0137978	0.0137728	0.0137964	0.0137677	0.0137427	0.0137467	0.0137004	0.0068279	0.0136491	0.013639	0.0136491	0.0138753	0.0136826	0.0137197	0.0137514	0.0134604	0.0134362	0.00663262
MR25		CIP	2a	0.021424	0.0208397	0.0209143	0.0206441	0.0206719	0.0206655	0.0213262	0.021162	0.0206612	0.0213258	0.0206336	0.0207346	0.0206911	0.0205887	0.0413722	0.020875	0.0206206	0.0206071	0.0136012	0.013495	0.0138803	0.0136143	0.0140983	0.0135636	0.0135617	0.0139173	0.014245	0.0138963	0.0136373	0.0136129	0.0136095	0.0136078	0.0135834	0.0138272	0.0138909	0.00689489	0.0134898	0.0134533	0.0134898	0.0140134	0.0135226	0.0135594	0.0135909	0.0136508	0.0136266	0.00672347
CBS448.62		CIP	2a	0.0211011	0.0202329	0.0203047	0.0203833	0.0204108	0.0204046	0.0210057	0.0208449	0.0204005	0.0206565	0.0203736	0.0204717	0.033718	0.020329	0.040503	0.0206091	0.02036	0.0203469	0.0134302	0.0133266	0.0133628	0.0134428	0.013888	0.0133929	0.0133911	0.0133983	0.0140297	0.0133784	0.0134655	0.0134415	0.0134378	0.0134365	0.0134125	0.0136234	0.0136875	0.00679477	0.0133222	0.0132864	0.0133222	0.0138046	0.0133545	0.0133902	0.0133946	0.0134273	0.0134034	0.00661601
10/083		CIP	2a	0.0211491	0.0202777	0.0203497	0.0204282	0.0204557	0.0204495	0.0210534	0.0208921	0.0204453	0.0207032	0.0204184	0.0205169	0.020474	0.0203738	0.0405922	0.020655	0.0204048	0.0203917	0.0134596	0.0133557	0.0133923	0.0134724	0.0139193	0.0134224	0.0134205	0.0134278	0.0140617	0.0134078	0.0134951	0.013471	0.0134674	0.013466	0.0134419	0.0136538	0.0137179	0.00679618	0.0133512	0.0133153	0.0133512	0.0138356	0.0133835	0.0134194	0.0134239	0.0134566	0.0134327	0.00663012
TJ178		CIP	2a	0.0214171	0.0208297	0.0209048	0.0205944	0.0206224	0.020616	0.0213187	0.0211963	0.0206117	0.0213184	0.020584	0.0206853	0.0206415	0.0208869	0.0416231	0.0209071	0.0209194	0.0209056	0.0139162	0.0138068	0.0138736	0.0139296	0.0140927	0.0138773	0.0138754	0.0139109	0.0142688	0.0138621	0.0139533	0.0139282	0.0139246	0.0139229	0.0138977	0.0141082	0.0138008	0.00683607	0.0137743	0.0137367	0.0137743	0.0140073	0.0138082	0.0138459	0.0138508	0.0138583	0.0138333	0.00666555
14/077		CIP	2a	0.0218063	0.0211967	0.0212745	0.0212716	0.0212581	0.0212514	0.0217928	0.0217099	0.0212469	0.0217038	0.0212178	0.0213242	0.0212781	0.02117	0.0421974	0.0212771	0.0212036	0.0211894	0.0138735	0.0141064	0.0142335	0.0138871	0.0144628	0.0141797	0.0141777	0.0142146	0.0146471	0.0141638	0.0139113	0.0138857	0.014229	0.0138803	0.014201	0.0141778	0.0141284	0.0071973	0.013785	0.0137744	0.013785	0.0145214	0.0138195	0.013858	0.013835	0.0138287	0.0141319	0.00665303
14/084		CIP	2a	0.0211077	0.0202391	0.0203109	0.0203895	0.020417	0.0204108	0.0210123	0.0208514	0.0204067	0.020663	0.0203798	0.0204779	0.0204352	0.0203352	0.0405154	0.0206155	0.0203662	0.0203531	0.0134342	0.0133307	0.0133669	0.0134469	0.0138923	0.013397	0.0133952	0.0134023	0.0140341	0.0133824	0.0134696	0.0134456	0.0134419	0.0134406	0.0134165	0.0136276	0.0136917	0.00678333	0.0133262	0.0132904	0.0133262	0.0138088	0.0133585	0.0133943	0.0133986	0.0134313	0.0134074	0.00661796
PRI0887		GLO	2b	0.0208967	0.0205046	0.0205366	0.0202089	0.0202378	0.0201905	0.0208004	0.0206789	0.0202276	0.020676	0.0201187	0.0202155	0.0202128	0.0201534	0.0202928	0.0203653	0.0201841	0.0202123	0.0202669	0.0200683	0.0201595	0.0202037	0.0205893	0.0201255	0.0201228	0.0201731	0.0209654	0.0201432	0.0201983	0.0202017	0.0201946	0.0202353	0.0201565	0.013824	0.0135247	0.0136528	0.0133173	0.0133076	0.0133173	0.0137532	0.0132968	0.0133057	0.0133628	0.0202221	0.0202692	0.0130752
CBS128.23		CAP	2b	0.0191662	0.018802	0.018829	0.0185095	0.0184991	0.018494	0.0191215	0.0192702	0.0184905	0.0190527	0.0187201	0.018803	0.0185476	0.0187859	0.0185461	0.0187531	0.0188122	0.0188011	0.0186311	0.0184971	0.018538	0.018612	0.0189366	0.01858	0.0185777	0.018585	0.0193358	0.018595	0.0186427	0.0185748	0.0186037	0.0186039	0.018536	0.0126999	0.0123865	0.0122813	0.0122833	0.012275	0.0122833	0.0127581	0.0122886	0.0123189	0.0123213	0.0186277	0.0185594	0.0301196
CBS370.72		CAP	2b	0.0190341	0.0183627	0.0183888	0.0183963	0.0183861	0.0183454	0.0189157	0.018775	0.0183776	0.0188856	0.0183201	0.0184002	0.0184337	0.0183488	0.0184331	0.0185913	0.0183742	0.0183635	0.0185199	0.0183167	0.0183895	0.0184647	0.0187437	0.0184325	0.0184302	0.0184365	0.0191657	0.0184472	0.0185313	0.018463	0.0184913	0.0184923	0.018424	0.0124984	0.0122149	0.0124308	0.0120697	0.0120617	0.0120697	0.0124563	0.0120749	0.0120811	0.0121294	0.0184437	0.0183761	0.0119151
SW11		TRO	2b	0.0398972	0.00632763	0.00633704	0.00630116	0.00629751	0.00629569	0.00676347	0.00669309	0.00629447	0.00673829	0.00627568	0.00630442	0.00629264	0.00627504	0.0063125	0.00631716	0.00628413	0.00628029	0.00630357	0.00626898	0.0063206	0.00632015	0.00640539	0.00631045	0.00630964	0.00631372	0.00680104	0.0129805	0.00630761	0.00631954	0.0063297	0.00631731	0.0062965	0.0128762	0.012787	0.0128747	0.0125738	0.012565	0.0125738	0.013026	0.0125794	0.0126115	0.0126606	0.0128818	0.0128621	0.00618857
SW12		TRO	2b	0.00677138	0.00630926	0.0063186	0.00630477	0.00630113	0.00629932	0.00676696	0.00668507	0.00629811	0.00673008	0.0062794	0.00630802	0.0062963	0.00627876	0.00630517	0.00629874	0.00628782	0.00628399	0.00630715	0.0062727	0.00632411	0.00632366	0.00640859	0.00631401	0.0063132	0.00631727	0.00680437	0.00630838	0.00631118	0.00632305	0.00632229	0.00632083	0.00630012	0.00643008	0.00640765	0.00642946	0.00630127	0.00629689	0.00630127	0.0066911	0.00630407	0.00632006	0.00634453	0.00644574	0.00643593	0
TJ099	1	TRO	2b	0.00668046	0.00659079	0.00660066	0.00658636	0.00658252	0.00658061	0.00667621	0.0066055	0.00657933	0.00662731	0.00655941	0.00658964	0.0065771	0.00655859	0.00658679	0.00657905	0.00656815	0.00656411	0.00658919	0.00655281	0.00660711	0.00660679	0.00670748	0.00659643	0.00659558	0.00659973	0.00672559	0.00659034	0.00659345	0.00660614	0.00660518	0.0066038	0.00658161	0.00669575	0.00667253	0.00632461	0.00656073	0.00655612	0.00656073	0.00657621	0.00656367	0.00658051	0.00660646	0.00635458	0.00633305	0
TJ099	2	TRO	2a	0.00667855	0.00658989	0.00659965	0.00658551	0.00658171	0.00657981	0.00667435	0.00660442	0.00657855	0.00662598	0.00655884	0.00658875	0.00657635	0.00655803	0.00658593	0.00657827	0.00656749	0.00656349	0.00622229	0.0061883	0.00623903	0.00623873	0.00670529	0.00622906	0.00622826	0.00623213	0.00672318	0.00622336	0.00622627	0.00623813	0.00623723	0.00623594	0.00621521	0.0063439	0.00632207	0.00634446	0.00621722	0.00621289	0.00621722	0.00659902	0.00621997	0.00623576	0.00626006	0.00635617	0.00634634	0
PRI0816		SIS	2b	0.0201197	0.0197094	0.019739	0.0194096	0.0193983	0.0193926	0.020034	0.0198914	0.0193888	0.0199588	0.0192945	0.0193835	0.0194161	0.0193614	0.0194108	0.0197432	0.0193897	0.0193777	0.0193843	0.0192076	0.019332	0.0193669	0.0199861	0.0193007	0.0192982	0.0193095	0.0201462	0.019352	0.0193968	0.019365	0.0193964	0.019393	0.0193263	0.0132781	0.0129465	0.0192863	0.0190602	0.0190468	0.0190602	0.0199775	0.0190688	0.0191178	0.0191944	0.0192282	0.0192332	0.0125302
10/014		MUV	2c	0.0128318	0.0122999	0.012336	0.0123061	0.0122993	0.0123143	0.0128218	0.0126843	0.0123121	0.0127173	0.0122973	0.0123327	0.0123126	0.0122981	0.0122883	0.0123066	0.0123152	0.012308	0.0122697	0.0121868	0.0122275	0.0122619	0.0127678	0.0122272	0.0122257	0.0122351	0.0127518	0.0122555	0.0122958	0.0122792	0.0122796	0.012275	0.01224	0.00611691	0.00609491	0	0.00597843	0.00597442	0.00598757	0.00636796	0.00598098	0.0059956	0.00602646	0.0122127	0.0121967	0.0121499
TJ188		MUV	2c	0.0128511	0.0123181	0.0123543	0.0123242	0.0123174	0.0123324	0.012841	0.0127035	0.0123302	0.0127365	0.0123154	0.0123509	0.0123308	0.0123162	0.0123065	0.0123249	0.0123333	0.0123261	0.0122878	0.0122048	0.0122457	0.0122799	0.0127869	0.0122453	0.0122438	0.0122532	0.0127711	0.0122736	0.0123138	0.0122973	0.0122977	0.0122931	0.0122581	0.00612608	0.00610403	0	0.00598739	0.00598337	0.00599653	0.00637783	0.00598994	0.00600458	0.00603546	0.0122313	0.0122153	0.0121682
10/055		MUV	2c	0.0124275	0.0123285	0.0123645	0.0123346	0.0123278	0.0123427	0.0124178	0.0126952	0.0123405	0.012728	0.0123074	0.0123611	0.0123411	0.0123266	0.0123169	0.0123354	0.0123436	0.0123364	0.0123167	0.0122341	0.0122749	0.0123089	0.0123847	0.0122745	0.012273	0.0122824	0.0128015	0.0123026	0.0123426	0.0123261	0.0123266	0.012322	0.0122872	0.00613156	0.00610962	0	0.00599364	0.00598058	0.00599364	0.00638479	0.00599618	0.00601075	0.00604143	0.0121887	0.0121916	0.0118249
TJ186		MUV	2c	0.0126203	0.0124973	0.0125151	0.0125212	0.0125143	0.0125293	0.0126102	0.0124767	0.012527	0.0125083	0.0124935	0.0125483	0.0125282	0.0125131	0.0125035	0.0125051	0.0125305	0.0125232	0.0125027	0.0124185	0.012461	0.012495	0.0126135	0.0124603	0.0124588	0.0124687	0.0125817	0.0124888	0.0125104	0.0125123	0.0125131	0.0125081	0.0124731	0.00620703	0.00619373	0	0.00609369	0.00608046	0.00609369	0.00648492	0.0060963	0.00611121	0.00613315	0.012338	0.0123411	0.0119665
04/006		MUV	2c	0.0126158	0.0125116	0.0125294	0.0125169	0.01251	0.0121075	0.0126056	0.0124724	0.0121053	0.0125039	0.0124892	0.012544	0.0125239	0.0183734	0.0124992	0.0125194	0.0125262	0.0125189	0.0183581	0.0124144	0.0124569	0.0124908	0.0125901	0.0124562	0.0124546	0.0124646	0.0125771	0.0124846	0.0120893	0.0120911	0.0125089	0.012087	0.0124689	0.00620496	0.0061824	0	0.012202	0.00607868	0.00609188	0.00648295	0.00609448	0.00610936	0.00613125	0.0123157	0.0123188	0.0119813
05/048		MUV	2c	0.0126158	0.0125116	0.0125294	0.0125169	0.01251	0.0121075	0.0126056	0.0124724	0.0121053	0.0125039	0.0124892	0.012544	0.0125239	0.0183734	0.0124992	0.0125194	0.0125262	0.0125189	0.0183581	0.0124144	0.0124569	0.0124908	0.0125901	0.0124562	0.0124546	0.0124646	0.0125771	0.0124846	0.0120893	0.0120911	0.0183734	0.012087	0.0124689	0.00620496	0.0061824	0	0.0183304	0.00607868	0.00609188	0.00648295	0.00609448	0.00610936	0.00613125	0.0123157	0.0123188	0.0119813
05/049		MUV	2c	0.0126162	0.012512	0.0125298	0.0125173	0.0125104	0.0121079	0.012606	0.0124728	0.0121057	0.0125043	0.0124896	0.0125444	0.0125243	0.0246742	0.0124996	0.0125198	0.0125266	0.0125193	0.0246536	0.0124148	0.0124573	0.0124912	0.0125904	0.0124566	0.012455	0.0124649	0.0125775	0.012485	0.0120896	0.0120915	0.0125092	0.0120874	0.0124693	0.00620515	0.0061826	0	0.018331	0.00607886	0.00609207	0.00648315	0.00609466	0.00610955	0.00613144	0.0123161	0.0123191	0.0119817
05/050		MUV	2c	0.0125963	0.0124927	0.0125105	0.0124981	0.0124911	0.0125062	0.0125862	0.012453	0.0125038	0.0124846	0.0124704	0.0125251	0.012505	0.0309454	0.0124804	0.0125004	0.0125073	0.0125	0.0246158	0.0123957	0.012438	0.0124719	0.0125708	0.0124373	0.0124358	0.0124457	0.0125577	0.0124658	0.0124873	0.0124892	0.01249	0.012485	0.01245	0.00619541	0.00617292	0	0.0244398	0.00606936	0.00608256	0.00647268	0.00608516	0.00610002	0.00612189	0.0122964	0.0122994	0.011963
CBS221.88		CIT	2c	0.038598	0.0376927	0.0378016	0.0376469	0.0376257	0.0376151	0.0386193	0.0386054	0.0376619	0.0386956	0.0375621	0.0377297	0.0376709	0.0376221	0.0438409	0.0380536	0.0376753	0.0376528	0.0311205	0.0309099	0.0314614	0.0311922	0.0318668	0.0311536	0.0311497	0.0311775	0.0323909	0.0315279	0.03114	0.0311448	0.0377838	0.0311785	0.031139	0.0191427	0.0190948	0.0188602	0.0308763	0.0247005	0.0247527	0.0254096	0.0248341	0.0248604	0.0248775	0.0250626	0.0250321	0.0244385
CBS295.29		CIT	2c	0.0389189	0.0380121	0.0376841	0.0375838	0.0375626	0.037552	0.0384983	0.0385393	0.0375989	0.0386297	0.0374991	0.0376666	0.0376078	0.0375591	0.0437677	0.0379891	0.0376122	0.0375897	0.0315062	0.0312927	0.0314085	0.0315338	0.0322551	0.0315398	0.0315358	0.0315639	0.0323361	0.0314752	0.0315259	0.0315309	0.0315352	0.0311267	0.0315249	0.0191385	0.0190906	0.0188288	0.0247465	0.0246943	0.0247465	0.0258035	0.024828	0.0248543	0.0248714	0.0250187	0.025025	0.024432
10/030		PIN	2c	0.0392192	0.0383613	0.0384743	0.0383706	0.0383486	0.0383376	0.0393003	0.039325	0.0383863	0.0393603	0.0382828	0.0384564	0.0383391	0.038345	0.0384292	0.0387728	0.0384	0.0383767	0.03804	0.0377783	0.038356	0.0380186	0.0388577	0.0380258	0.038021	0.0381107	0.0393406	0.0380019	0.0380089	0.0380149	0.0380201	0.038057	0.0380077	0.0259134	0.0254381	0.0188963	0.0312758	0.0316423	0.0312758	0.0323855	0.0313803	0.031414	0.0318265	0.0315262	0.0315811	0.0309615
14/001		PIN	2c	0.0392578	0.0383982	0.0385113	0.0384074	0.0383853	0.0383743	0.039339	0.0393636	0.038423	0.0393989	0.0383193	0.0384933	0.0383759	0.0383816	0.038466	0.0388103	0.0384368	0.0384135	0.0380763	0.0378141	0.0383927	0.0380549	0.0388957	0.0380622	0.0380573	0.0381472	0.0393795	0.0380382	0.0380452	0.0380512	0.0380564	0.0380933	0.038044	0.0259385	0.0254626	0.0189144	0.0313053	0.0316722	0.0313053	0.0324172	0.0314099	0.0314438	0.0318567	0.0315562	0.0316111	0.0309903
14/002		PIN	2c	0.0393652	0.038444	0.0385575	0.038453	0.0384309	0.0384198	0.0394463	0.0394708	0.0384687	0.039506	0.0384208	0.0385393	0.038478	0.0384272	0.0385118	0.0388568	0.0384826	0.0384592	0.0381216	0.0378585	0.0384383	0.0381002	0.0390012	0.0381075	0.0381026	0.0381928	0.0394876	0.0385213	0.0380904	0.0380965	0.0385397	0.0381387	0.0380892	0.0259707	0.0259412	0.0193774	0.0313874	0.0313656	0.0313874	0.0325051	0.0314923	0.0315265	0.0319407	0.0315924	0.0316474	0.0310254
14/086		PLV	2c	0.0459691	0.0450236	0.0451557	0.0445906	0.044565	0.0445522	0.0460619	0.0460252	0.0446081	0.045622	0.0444883	0.0446906	0.0446202	0.0445607	0.0512904	0.0449985	0.0446248	0.0445977	0.0380713	0.0378639	0.0384506	0.0381053	0.0389595	0.0381674	0.0381625	0.0381978	0.0394546	0.0380893	0.0380407	0.0380468	0.0384951	0.0380883	0.0380943	0.0260855	0.025606	0.0190763	0.0314821	0.0314149	0.0314821	0.0326055	0.0315869	0.0316213	0.0315982	0.031832	0.0318401	0.0310743
MR54		PLV	2c	0.0465348	0.0452001	0.0452673	0.0450111	0.0449195	0.044972	0.0461804	0.0461414	0.0449634	0.0461811	0.0448416	0.0450469	0.0449753	0.0449151	0.0516337	0.0455518	0.0449802	0.0449527	0.038441	0.0382302	0.0384329	0.0385314	0.0394505	0.0385388	0.0385339	0.0385696	0.0400066	0.0384592	0.0384099	0.038416	0.0384778	0.0384583	0.0384645	0.0261523	0.0260088	0.019151	0.0318561	0.0318338	0.0318561	0.0327354	0.031963	0.0320445	0.0319742	0.0317639	0.0321535	0.0310103
CH45		PLV	2c	0.0459328	0.0449889	0.0451209	0.0445565	0.0445309	0.0445181	0.0460256	0.0459891	0.044574	0.0455862	0.0444543	0.0446562	0.0445859	0.0445266	0.0512511	0.0449637	0.0445906	0.0445636	0.0380422	0.0378351	0.0384211	0.0380761	0.038929	0.0381382	0.0381333	0.0381685	0.0394233	0.0380601	0.0380117	0.0380725	0.0380783	0.0381139	0.0380652	0.0260653	0.0255863	0.0190617	0.0314583	0.0313911	0.0314583	0.03258	0.031563	0.0315973	0.0315741	0.0317609	0.0317689	0.0310512
11/019		PLV	2c	0.0482	0.0470669	0.0471396	0.0464908	0.046463	0.046449	0.0480793	0.0478534	0.0464398	0.0477487	0.0467507	0.0469726	0.0465934	0.0468301	0.0531359	0.0471841	0.0469005	0.0468707	0.0399016	0.0396748	0.0400133	0.0399388	0.0408142	0.0400067	0.0400013	0.0401001	0.0412437	0.0399214	0.0398683	0.0399348	0.0399414	0.03998	0.0399268	0.0271253	0.0269708	0.0200553	0.0328748	0.032851	0.0328748	0.0342569	0.0329887	0.0330759	0.0330014	0.0329275	0.0329363	0.0322852
11/017		PLV	2c	0.0548117	0.0530067	0.0531671	0.0529362	0.0529046	0.0528889	0.0543009	0.0543396	0.0528784	0.0543845	0.0527317	0.0529801	0.053052	0.0528207	0.0596127	0.0535847	0.0528994	0.0528661	0.0463229	0.0460615	0.0463828	0.0464344	0.0473751	0.0464436	0.0464375	0.0464824	0.0477989	0.046346	0.0462848	0.0463611	0.046369	0.0464129	0.0463519	0.0267138	0.0266021	0.0196707	0.0324935	0.0324701	0.0324935	0.0339098	0.0326051	0.0326906	0.0326664	0.0326645	0.0330524	0.0319623
05/035		PLV	2c	0.0459177	0.0449745	0.0451064	0.0445422	0.0445167	0.0445039	0.0460105	0.045974	0.0445598	0.0455713	0.0444401	0.044642	0.0445716	0.0637388	0.0512347	0.0449493	0.0445764	0.0445493	0.0510005	0.0378231	0.0384089	0.038064	0.0389163	0.0381261	0.0381212	0.0381563	0.0394103	0.038048	0.0379996	0.0380604	0.0380662	0.0381018	0.0380531	0.0260569	0.0255781	0.0190557	0.0504475	0.0313812	0.0314484	0.0325694	0.0315531	0.0315873	0.0315641	0.0317039	0.0317119	0.0310416
11/015		PLV	2c	0.0478579	0.0468082	0.04688	0.0463004	0.0462728	0.046259	0.0477387	0.0475874	0.0462498	0.0475553	0.0461213	0.046339	0.0463329	0.0461992	0.0529819	0.0468543	0.0462683	0.0462391	0.0396733	0.0394489	0.0397248	0.03971	0.0405163	0.0397769	0.0397716	0.0398693	0.0413388	0.0396932	0.0396406	0.0397061	0.0397129	0.0397505	0.0396982	0.0267758	0.0266633	0.0196865	0.0326153	0.0325919	0.0326153	0.0339383	0.0327273	0.0328133	0.0327406	0.0331188	0.0331276	0.0320332
MR56		PLV	2c	0.046155	0.0452003	0.0453333	0.0447649	0.044739	0.0447261	0.0462478	0.04621	0.0447823	0.0462496	0.0446616	0.0448658	0.0452385	0.0447347	0.051491	0.0451761	0.0447994	0.0447721	0.0382198	0.038397	0.038545	0.0386431	0.0395077	0.0382614	0.0382565	0.0387375	0.040006	0.038627	0.0386332	0.0382504	0.0449941	0.038292	0.038243	0.0258122	0.025781	0.0191786	0.0378573	0.0315811	0.0316489	0.0328328	0.0317543	0.0317893	0.0317664	0.0380559	0.0380656	0.0312361
MR55		PLV	2c	0.0465744	0.0451702	0.0452377	0.0450465	0.0449545	0.0450073	0.0466687	0.0461793	0.0449985	0.0462192	0.0448763	0.0450825	0.045452	0.0449502	0.0516743	0.0456554	0.0450155	0.0449879	0.0384713	0.0382595	0.0385194	0.038506	0.0395421	0.0385695	0.0385645	0.0386005	0.0400414	0.0384896	0.03844	0.0385023	0.0385644	0.0385447	0.0384948	0.0262128	0.0260683	0.0191666	0.0319263	0.0319039	0.0319263	0.0332047	0.0320337	0.0321156	0.0320452	0.0322157	0.0322239	0.0315085
12/002		PLV	2c	0.0460369	0.045089	0.0447778	0.0446551	0.0446295	0.0446167	0.0461295	0.0460934	0.0446726	0.0456894	0.0445527	0.0447552	0.0446848	0.0446252	0.0576467	0.0450643	0.0446894	0.0446623	0.0381261	0.0379183	0.0385061	0.0381601	0.0390163	0.0382222	0.0382173	0.0382528	0.0395127	0.0381442	0.0380955	0.0381564	0.0381624	0.0381979	0.0381491	0.0257096	0.0256793	0.0191038	0.0315275	0.0314603	0.0315275	0.0326538	0.0316324	0.0316669	0.0316895	0.031832	0.0318401	0.031119
15/068		PLV	2c	0.0460324	0.0450847	0.0447735	0.0446509	0.0446252	0.0446124	0.046125	0.0460889	0.0446683	0.0456849	0.0445484	0.0447509	0.0446805	0.0446209	0.0509168	0.04506	0.0446851	0.044658	0.0381224	0.0379147	0.0385025	0.0381564	0.0390124	0.0382186	0.0382137	0.0382491	0.0395088	0.0381405	0.0380919	0.0381528	0.0381588	0.0381942	0.0381455	0.0257071	0.0256768	0.019102	0.0315246	0.0314573	0.0315246	0.0326506	0.0316294	0.0316639	0.0316865	0.031829	0.031837	0.0311161
AC14	1	PLV	2c	0.0459449	0.0450005	0.0451325	0.0445678	0.0445422	0.0445294	0.0460377	0.0460011	0.0445854	0.0455982	0.0444656	0.0446677	0.0445973	0.044538	0.0512642	0.0449753	0.044602	0.044575	0.0380519	0.0378447	0.0384309	0.0380858	0.0389391	0.0381479	0.0381431	0.0381783	0.0394338	0.0380698	0.0380213	0.0380822	0.0380881	0.0381236	0.0380749	0.0260721	0.0255929	0.0190666	0.0314662	0.031399	0.0314662	0.0325885	0.031571	0.0316053	0.0315822	0.0317689	0.031777	0.0310589
AC14	2	PLV	2c	0.046006	0.0446837	0.0448142	0.0446274	0.0446018	0.0445891	0.0457175	0.0456208	0.0446448	0.0456599	0.0445253	0.0447271	0.0446569	0.0445976	0.050963	0.0450362	0.0446615	0.0446345	0.0381021	0.0378953	0.0380398	0.0381907	0.0389899	0.0381979	0.0381931	0.0382283	0.0394855	0.0381201	0.0380717	0.0381324	0.0381383	0.0381737	0.0381251	0.0255816	0.0255524	0.0190643	0.0314638	0.0313968	0.0314638	0.0326333	0.0315682	0.0316024	0.0315793	0.0318149	0.0317761	0.0310577
AC15		PLV	2c	0.045957	0.045012	0.0451441	0.0445792	0.0445536	0.0445408	0.0460498	0.0460132	0.0445967	0.0456101	0.0444769	0.0446791	0.0446087	0.0445493	0.0512773	0.0449869	0.0446134	0.0445863	0.0380616	0.0378543	0.0384408	0.0380955	0.0389493	0.0381577	0.0381528	0.038188	0.0394442	0.0380796	0.038031	0.0380919	0.0380978	0.0381333	0.0380846	0.0260788	0.0255995	0.0190715	0.0314742	0.031407	0.0314742	0.032597	0.0315789	0.0316133	0.0315902	0.031777	0.031785	0.0310666
12/023		PLV	2c	0.0458936	0.0450168	0.044706	0.0445195	0.044494	0.0444812	0.0460539	0.0459499	0.0445371	0.0455475	0.0444175	0.0446191	0.0445489	0.0444897	0.0512086	0.0449261	0.0445536	0.0445266	0.0380107	0.037804	0.0383893	0.0380994	0.038896	0.0381066	0.0381018	0.0381369	0.0393896	0.0380286	0.0379802	0.038041	0.0380468	0.0380824	0.0380337	0.0260434	0.025565	0.0190734	0.0314325	0.0313654	0.0314325	0.0326006	0.0315372	0.0315714	0.0315482	0.0317816	0.0317428	0.0310262
14/010		PLV	2c	0.045993	0.0450471	0.0447362	0.0446138	0.0445882	0.0445754	0.0460856	0.0460496	0.0446313	0.0456461	0.0445115	0.0447137	0.0446434	0.0445839	0.0508746	0.0450222	0.044648	0.0446209	0.0380361	0.0378291	0.038415	0.0381248	0.0389794	0.0381321	0.0381273	0.0381624	0.0394168	0.0380541	0.0380056	0.0381212	0.0381271	0.0381079	0.0380592	0.0256486	0.0256188	0.0190587	0.0314533	0.0313862	0.0314533	0.0325747	0.031558	0.0315923	0.0316148	0.0317558	0.0317639	0.0310464
MR51		PLV	2c	0.0459631	0.0450178	0.0451499	0.0445849	0.0445593	0.0445465	0.0460558	0.0460192	0.0446024	0.0456161	0.0444826	0.0446848	0.0446144	0.044555	0.0509152	0.0449927	0.0446191	0.044592	0.0380664	0.0378591	0.0384457	0.0381004	0.0389544	0.0381625	0.0381577	0.0381929	0.0394494	0.0380844	0.0384227	0.0380968	0.0381027	0.0381382	0.0380895	0.0260446	0.0255661	0.0190465	0.0314327	0.0313655	0.0314327	0.0325529	0.0315375	0.0315718	0.0315485	0.0381667	0.0381763	0.0310258
16/003		PLV	2c	0.0471662	0.0459083	0.0460452	0.045848	0.0454427	0.0454294	0.0468056	0.046834	0.0454205	0.0468728	0.0457405	0.045953	0.045947	0.0458166	0.0521595	0.0459527	0.0458839	0.0458555	0.0388315	0.0386154	0.0392706	0.0389235	0.0399813	0.0389311	0.038926	0.0389633	0.0406116	0.0392972	0.0392461	0.0388631	0.0393165	0.0389058	0.0388555	0.0263479	0.0262771	0.0197392	0.0322688	0.032199	0.0322688	0.033274	0.0323775	0.0324612	0.0323909	0.0324661	0.0324259	0.031702
15/005		PLV	2c	0.0460521	0.0451035	0.0447922	0.0446694	0.0446437	0.0446309	0.0461446	0.0461085	0.0446868	0.0457044	0.0445669	0.0447696	0.0446991	0.0446395	0.050938	0.0450789	0.0447037	0.0446766	0.0381382	0.0379304	0.0385184	0.0381723	0.039029	0.0382344	0.0382295	0.038265	0.0395257	0.0381563	0.0381077	0.0381686	0.0381746	0.03821	0.0381613	0.0257179	0.0256876	0.0191099	0.0315375	0.0314702	0.0315375	0.0326645	0.0316424	0.0316769	0.0316995	0.0318421	0.0318502	0.0311286
13/012		PLV	2c	0.0459658	0.0446445	0.0447751	0.0445882	0.0445626	0.0445498	0.0456781	0.0460225	0.0446057	0.0456193	0.044486	0.044688	0.0446177	0.0445584	0.0508453	0.0449961	0.0446224	0.0445953	0.0380691	0.037862	0.0384484	0.0381577	0.0389565	0.038165	0.0381602	0.0381954	0.0394515	0.038087	0.0380386	0.0380994	0.0381053	0.0381407	0.0380921	0.0256337	0.025604	0.0191026	0.0314809	0.0314137	0.0314809	0.032652	0.0315855	0.0316199	0.0315967	0.0318315	0.0317927	0.0310737
10/033		PLV	2c	0.0458455	0.0448395	0.0449711	0.0448488	0.044823	0.0444352	0.0459384	0.0459014	0.0444267	0.0459413	0.044746	0.0449492	0.0448782	0.0448187	0.0510818	0.0448792	0.0448831	0.0448559	0.0383579	0.0381492	0.0382942	0.0383921	0.0393024	0.0380129	0.038008	0.0384853	0.0393484	0.0383758	0.038327	0.0383885	0.0383942	0.0379887	0.0383811	0.0260169	0.0255025	0.0190264	0.0313547	0.0312876	0.0313547	0.0325179	0.0314593	0.0315388	0.0314699	0.031654	0.031662	0.0309495
13/018		PLV	2c	0.0458214	0.0448818	0.0450135	0.0444508	0.0444253	0.0444126	0.0459143	0.0458773	0.0444684	0.0459173	0.044349	0.0445503	0.0449204	0.0444211	0.0511297	0.0448561	0.0444849	0.0444579	0.0379524	0.037746	0.0383301	0.0379863	0.0392819	0.0380483	0.0380434	0.0380783	0.0393277	0.0384117	0.0383628	0.0379826	0.0384301	0.038024	0.0379754	0.0260034	0.0255259	0.0190167	0.0313842	0.0313172	0.0313842	0.032501	0.0314888	0.0315229	0.0314996	0.0316848	0.0316929	0.0309788
16/055		PLV	2c	0.0459915	0.0450457	0.0447347	0.0446124	0.0445868	0.044574	0.0460841	0.0460481	0.0446299	0.0456446	0.0445101	0.0447123	0.044642	0.0445825	0.0508729	0.0450208	0.0446466	0.0446195	0.0380897	0.0378823	0.0384693	0.0381236	0.0389781	0.0381857	0.0381808	0.0382161	0.0394736	0.0381077	0.0380592	0.03812	0.0381259	0.0381614	0.0381127	0.0256478	0.025618	0.0190855	0.0314977	0.0314306	0.0314977	0.0326219	0.0316024	0.0316368	0.0316138	0.0318017	0.0318098	0.03109
14/051		PLV	2c	0.0462283	0.0448452	0.0449769	0.0448545	0.0448287	0.0448159	0.0458769	0.0458393	0.0444324	0.0458794	0.0447517	0.0449549	0.0448839	0.0448244	0.0510883	0.0452587	0.0448889	0.0448616	0.0383628	0.038154	0.0382991	0.038397	0.0392501	0.0380177	0.0380129	0.0384902	0.0397421	0.0383807	0.0383318	0.0383934	0.0383991	0.0379935	0.038386	0.0259827	0.0255057	0.0190014	0.0313586	0.0312915	0.0313586	0.0324739	0.0314633	0.0314973	0.0314739	0.031658	0.031666	0.0309534
TJ187		PLV	2c	0.0461813	0.0452268	0.0449149	0.0447911	0.0447653	0.0447524	0.0462738	0.0462374	0.0448084	0.0458319	0.044688	0.0448918	0.0448211	0.044761	0.0510767	0.0452028	0.0448256	0.0447983	0.0382418	0.0380328	0.0386233	0.038276	0.0391376	0.0383383	0.0383334	0.0383692	0.039637	0.0382601	0.0382112	0.0382723	0.0382785	0.0383138	0.038265	0.0257518	0.0257212	0.0191619	0.0316223	0.0315548	0.0316223	0.0327554	0.0317275	0.0317624	0.0317394	0.0318811	0.0318892	0.0312109
SS03		PLV	2c	0.0461657	0.0450789	0.0452118	0.0450872	0.0450612	0.0451136	0.0462585	0.0462893	0.0451049	0.0462602	0.0449832	0.0451888	0.045183	0.0450568	0.0513535	0.0455625	0.045122	0.0450945	0.0385614	0.0383502	0.0384978	0.038596	0.0395746	0.0386592	0.0386543	0.0387462	0.0396826	0.0385798	0.0385304	0.0385923	0.0385984	0.0386345	0.0385849	0.0261578	0.0256395	0.0191277	0.0315645	0.0314969	0.0315645	0.0327431	0.0316699	0.0317506	0.0317276	0.0318198	0.031828	0.0311082
SS06		PLV	2c	0.0461499	0.0451961	0.0453289	0.0447608	0.044735	0.0447221	0.0462425	0.0462055	0.0447782	0.045868	0.0446577	0.0448615	0.0447908	0.0447307	0.0514861	0.0451719	0.0447953	0.044768	0.0382161	0.0380071	0.0385973	0.0382504	0.0391114	0.0383127	0.0383078	0.0383436	0.0396685	0.0382345	0.0381855	0.0381916	0.0386419	0.0382332	0.0382393	0.0261487	0.0256676	0.0191215	0.0315551	0.0314876	0.0315551	0.0327326	0.0316604	0.0316951	0.031672	0.0319055	0.0319136	0.0311894
MR53		PLV	2c	0.0462256	0.0452691	0.0449569	0.0448327	0.0448069	0.0447939	0.0463181	0.0462816	0.0448501	0.0458755	0.0447294	0.0449336	0.0448629	0.0448026	0.0511242	0.0452453	0.0448673	0.0448399	0.0382772	0.0380679	0.0386592	0.0383115	0.0391748	0.0383739	0.038369	0.0384049	0.0396751	0.0382957	0.0382467	0.0383078	0.0383141	0.0383494	0.0383005	0.0257761	0.0257453	0.0191797	0.0316514	0.0315837	0.0316514	0.0327865	0.0317567	0.0317916	0.0317688	0.0380038	0.0380134	0.0312391
MR58		PLV	2c	0.0524805	0.0447393	0.0448702	0.044747	0.0447213	0.0447085	0.0457765	0.0457463	0.0447644	0.0457853	0.0446444	0.0448472	0.0447769	0.0447171	0.0510263	0.045158	0.0447813	0.0447542	0.038204	0.037996	0.0381417	0.038238	0.0390967	0.0383001	0.0382953	0.0383308	0.0395949	0.0382222	0.0381735	0.0382344	0.0382405	0.0382758	0.0382271	0.0257248	0.0256945	0.0191428	0.0315925	0.0315252	0.0315925	0.0327226	0.0316973	0.0317319	0.031709	0.0378789	0.0378885	0.0311831
CBS379.61		PLV	2c	0.0460365	0.045024	0.0447132	0.044591	0.0445655	0.0445527	0.0460614	0.0460255	0.0446085	0.0456223	0.0444889	0.0446908	0.0446205	0.0445612	0.057564	0.044999	0.0446252	0.0445982	0.0380715	0.0378644	0.0384509	0.0381054	0.038959	0.0381675	0.0381626	0.0381978	0.0394541	0.0380895	0.038041	0.0381018	0.0381077	0.0381432	0.0380945	0.0256354	0.0256056	0.0190216	0.0313921	0.031325	0.0313921	0.0325095	0.0314967	0.0315309	0.0315531	0.0317397	0.0317478	0.0309864
14/057		PLV	2c	0.04599	0.0450442	0.0447333	0.044611	0.0445854	0.0445726	0.0460826	0.0460466	0.0446284	0.0456431	0.0445087	0.0447108	0.0446405	0.0445811	0.0508713	0.0450193	0.0446452	0.0446181	0.0380885	0.0378267	0.0384126	0.0380676	0.0389201	0.0381297	0.0381248	0.03816	0.0394142	0.0380516	0.0380579	0.0381188	0.0381247	0.0381602	0.0381115	0.025647	0.0256172	0.0190575	0.0314514	0.0313842	0.0314514	0.0325725	0.031556	0.0315903	0.0316128	0.0317538	0.0317619	0.0310445
14/080		PLV	2c	0.0743456	0.0459722	0.0461098	0.0459788	0.0459517	0.0459382	0.0474002	0.047042	0.0459292	0.0471505	0.0458032	0.0460169	0.0460108	0.0458797	0.0522318	0.0465327	0.0459475	0.0459188	0.0393322	0.0390552	0.0393251	0.0393106	0.0400992	0.0393759	0.0393708	0.0394086	0.0407933	0.0392942	0.0393004	0.0393643	0.0393712	0.0394077	0.0393566	0.0263864	0.0330724	0.0197092	0.0322649	0.032242	0.0322649	0.0333715	0.0323741	0.0324581	0.0323875	0.0324103	0.0324187	0.0316958
10/034		PLV	2c	0.0459313	0.0449875	0.0451194	0.044555	0.0445294	0.0445167	0.0460241	0.0459876	0.0445726	0.0455848	0.0444529	0.0446548	0.0445845	0.0445252	0.0512494	0.0449623	0.0445892	0.0445621	0.038041	0.0377795	0.0383644	0.0380201	0.0393177	0.0380822	0.0380773	0.0381124	0.039364	0.038446	0.0380104	0.0380713	0.0380771	0.0381127	0.038064	0.0260645	0.0255855	0.0190337	0.0314573	0.0313901	0.0314573	0.0325789	0.031562	0.0315963	0.0315731	0.0317129	0.031721	0.0310056
16/056		PLV	2c	0.0467977	0.0456259	0.0457614	0.0451909	0.0451646	0.0452174	0.0467532	0.0464005	0.0452087	0.04644	0.0450858	0.0452936	0.0452215	0.0451602	0.0519158	0.0456685	0.0452261	0.0451982	0.0386504	0.0383811	0.0389731	0.0386292	0.0395551	0.0386929	0.0386879	0.0387807	0.0402337	0.0386129	0.0386192	0.0386817	0.0386879	0.0387241	0.0386742	0.0262218	0.0261523	0.0195897	0.0320274	0.0319582	0.0320274	0.0329183	0.0321351	0.0322176	0.0321472	0.03227	0.0322783	0.0315606
MR59		PLV	2c	0.0464557	0.0454323	0.0455001	0.0453083	0.0452156	0.0452689	0.0464812	0.0465045	0.0452601	0.0461016	0.0451371	0.0453442	0.0453384	0.0452113	0.05147	0.0454067	0.0452769	0.0452492	0.0387603	0.0385471	0.0387518	0.0387952	0.0393844	0.0384178	0.0384128	0.0388903	0.0399393	0.0387785	0.0387286	0.0387915	0.038854	0.0383931	0.038784	0.0261096	0.0259659	0.0195354	0.0318473	0.031825	0.0318473	0.0331202	0.0319545	0.0320362	0.0319657	0.0320866	0.0320948	0.0313856
15/056		PLV	2c	0.0459149	0.0449711	0.0451032	0.0445389	0.0445133	0.0445005	0.0460078	0.0459706	0.0445565	0.0460105	0.0444367	0.0446387	0.0450096	0.044509	0.051231	0.0449458	0.0445731	0.044546	0.0380274	0.0382048	0.0383505	0.0384484	0.0393039	0.0380686	0.0380638	0.0385418	0.0397972	0.0384322	0.0384386	0.0380577	0.0385061	0.0380992	0.0380504	0.0260931	0.0256134	0.0190544	0.0314911	0.0314238	0.0314911	0.0326151	0.0315959	0.0316303	0.0316072	0.0317472	0.0317552	0.0310383
11/020		PLV	2c	0.0464335	0.0450378	0.0451707	0.0449807	0.0449547	0.0450072	0.0460803	0.0460408	0.0449986	0.0460807	0.0448769	0.0450821	0.0450106	0.0449504	0.0512324	0.0455208	0.0450154	0.0449879	0.0384709	0.03826	0.038407	0.0385055	0.0394233	0.0385687	0.0385637	0.0385995	0.0399196	0.0384891	0.0384398	0.0385017	0.0385636	0.038544	0.0384943	0.0261722	0.0260662	0.0191381	0.0319275	0.0318589	0.0319275	0.0326642	0.0315956	0.0316761	0.0320459	0.0317899	0.031798	0.0310798
14/065		PLV	2c	0.0455957	0.0446677	0.0443589	0.0442396	0.0442145	0.0442019	0.0456885	0.0456534	0.0442574	0.0452542	0.0505479	0.0443379	0.0442682	0.0442103	0.0504479	0.0446411	0.0442733	0.0442466	0.0377724	0.0375145	0.0380929	0.0377515	0.0385892	0.0378129	0.0378082	0.0378423	0.0390753	0.0377353	0.0377419	0.0378022	0.0378076	0.0378434	0.037795	0.0254308	0.0254027	0.0189262	0.0312378	0.0373936	0.0374194	0.0323435	0.0313415	0.031375	0.0313516	0.0315379	0.0315458	0.0308379
14/048		PLV	2c	0.0459177	0.0449745	0.0451064	0.0445422	0.0445167	0.0445039	0.0460105	0.045974	0.0445598	0.0455713	0.0444401	0.044642	0.0445716	0.0445124	0.0512347	0.0449493	0.0445764	0.0445493	0.0380301	0.0378231	0.0384089	0.038064	0.0389163	0.0381261	0.0381212	0.0381563	0.0394103	0.038048	0.0379996	0.0380604	0.0380662	0.0381018	0.0380531	0.0260569	0.0255781	0.0190557	0.0314484	0.0313812	0.0314484	0.0325694	0.0315531	0.0315873	0.0315641	0.0317508	0.0317589	0.0310416
05/052		PLV	2c	0.0463769	0.0452915	0.0453589	0.0451685	0.0450762	0.0451293	0.0464025	0.0459843	0.0451206	0.0460244	0.0449981	0.045204	0.0451981	0.0450718	0.0513112	0.045332	0.0451371	0.0451095	0.038641	0.0384292	0.0386888	0.0386757	0.039318	0.0382994	0.0382945	0.0387703	0.0398711	0.038659	0.0386094	0.038672	0.0387341	0.0382749	0.0386646	0.0259902	0.0258478	0.0194186	0.0317039	0.0316817	0.0317039	0.0330158	0.0318107	0.0318917	0.0318212	0.0318925	0.0319006	0.0312005
TJ189		PLV	2c	0.0459497	0.0450043	0.0451365	0.0445716	0.044546	0.0445332	0.0460426	0.0460053	0.0445892	0.0460451	0.0444693	0.0446716	0.0450428	0.0445417	0.0512687	0.0449792	0.0446059	0.0445788	0.0380553	0.0378477	0.0384343	0.0380893	0.039391	0.0381515	0.0381466	0.0381819	0.0394381	0.038516	0.0384668	0.0380856	0.0385344	0.0381271	0.0380783	0.0261126	0.0256324	0.0190684	0.0314685	0.0314012	0.0314685	0.0325912	0.0315734	0.0316078	0.0316303	0.0317703	0.0317784	0.0310605
MR57		PLV	2c	0.0465579	0.04522	0.0452877	0.0450301	0.0453786	0.0449908	0.0467214	0.0466063	0.0449821	0.0462023	0.0452995	0.0455079	0.045502	0.0453742	0.0516555	0.0455717	0.0454402	0.0454123	0.0384574	0.0386286	0.0388344	0.0384921	0.0394702	0.0384995	0.0384946	0.0389733	0.0399679	0.0388611	0.0388678	0.0384884	0.0385505	0.0385308	0.0384809	0.026204	0.0260594	0.0191876	0.0319609	0.0319385	0.0319609	0.033242	0.0320684	0.0321506	0.0320802	0.0322508	0.032211	0.0314963
CBS273.32		PLV	2c	0.0460233	0.0446989	0.0448298	0.0446423	0.0446167	0.0446038	0.0457351	0.0460798	0.0446598	0.045676	0.0445399	0.0447423	0.044672	0.0446124	0.0509071	0.0450513	0.0446766	0.0446494	0.0381151	0.0379075	0.0384951	0.038204	0.0390048	0.0382113	0.0382064	0.0382418	0.039501	0.0381332	0.0380846	0.0381455	0.0381515	0.0381869	0.0381382	0.0257021	0.0256719	0.0191257	0.0315186	0.0314514	0.0315186	0.0326925	0.0316234	0.0316579	0.0316805	0.0318698	0.031831	0.0311103
11/010		PLV	2c	0.0458259	0.0449515	0.0450832	0.0444551	0.0444296	0.0444168	0.0459864	0.0458819	0.0444727	0.0459218	0.0443532	0.0445546	0.0449247	0.0444253	0.0511346	0.0448604	0.0444891	0.0444622	0.0379561	0.0377496	0.0383338	0.0380446	0.0392857	0.0380519	0.038047	0.038082	0.0393316	0.0384154	0.0383665	0.0379863	0.0384337	0.0380277	0.037979	0.0256312	0.0256015	0.0190734	0.0314325	0.0314108	0.0314779	0.0326006	0.0315372	0.0315714	0.0315937	0.0317816	0.0317428	0.0310262
13/033		PLV	2c	0.045844	0.0449034	0.0450351	0.0444721	0.0444466	0.0444338	0.0459369	0.0458999	0.0444897	0.0459398	0.0443702	0.0445716	0.044942	0.0444423	0.0511542	0.0448778	0.0445062	0.0444792	0.0379705	0.0377639	0.0383485	0.0380044	0.0393011	0.0380664	0.0380616	0.0380966	0.0393471	0.0384301	0.0383811	0.0380008	0.0384484	0.0380422	0.0379935	0.0260535	0.0255748	0.0190532	0.0314444	0.0313773	0.0314444	0.0325651	0.0315491	0.0315833	0.0315601	0.0317468	0.0317548	0.0310378
CH17		PLV	2c	0.0461083	0.0451571	0.0448456	0.0447223	0.0446966	0.0446837	0.0462008	0.0461646	0.0447397	0.0457598	0.0446195	0.0448227	0.0447522	0.0446923	0.0509983	0.0451327	0.0447567	0.0447294	0.0381832	0.0379203	0.0385084	0.0381624	0.0390193	0.0382247	0.0382198	0.0382552	0.0395159	0.0381465	0.0381527	0.0381588	0.0381648	0.0382003	0.0382064	0.0257487	0.0257181	0.0191325	0.0316654	0.0315979	0.0316654	0.0328007	0.0317704	0.0318053	0.0317825	0.0382285	0.0382382	0.0311644
SS02		PLV	2c	0.0460225	0.0450738	0.0452063	0.0446402	0.0446144	0.0446016	0.0461154	0.0460779	0.0446577	0.0461176	0.0445375	0.0447405	0.0451122	0.0446102	0.0513475	0.045049	0.0446745	0.0446473	0.0381136	0.0382909	0.0384377	0.0385357	0.0393952	0.038155	0.0381501	0.0386295	0.0398908	0.0385195	0.0385258	0.038532	0.038538	0.0381307	0.0381367	0.0257393	0.0257088	0.0191252	0.0316073	0.0315398	0.0316073	0.0327393	0.0317124	0.0317472	0.0317243	0.0381554	0.0381651	0.0311068
AC21		PLV	2c	0.0471428	0.0455762	0.0457115	0.0455825	0.0455558	0.0455425	0.0467822	0.0468118	0.0455999	0.0467813	0.045476	0.0456865	0.0456806	0.0455514	0.0519178	0.0460679	0.0456181	0.0455899	0.0389839	0.0387115	0.0389206	0.0389628	0.0399614	0.0390269	0.0390218	0.0391158	0.0405307	0.0389468	0.0389527	0.0390155	0.0390223	0.039058	0.0390079	0.0264114	0.0263783	0.0193098	0.0319065	0.0322799	0.0319065	0.0331108	0.0320134	0.0320495	0.0324717	0.0385707	0.0385807	0.0314387
MR52		PLV	2c	0.0462468	0.0452879	0.0454214	0.0448513	0.0448254	0.0448124	0.0463396	0.0463016	0.0448687	0.046341	0.0447477	0.0449526	0.045326	0.044821	0.0515904	0.0452641	0.044886	0.0448585	0.0382933	0.0384705	0.0386194	0.0387176	0.0395857	0.0383352	0.0383302	0.0388123	0.0400858	0.0387015	0.0387076	0.0387138	0.0387201	0.0383105	0.0383167	0.0258626	0.0258311	0.0192156	0.0317549	0.031687	0.0317549	0.0329462	0.0318606	0.031896	0.0318733	0.0445622	0.0445736	0.0312946
14/013		ACE	2c	0.032816	0.0320072	0.032101	0.0320123	0.0319939	0.0319846	0.0328814	0.0329375	0.0320246	0.033014	0.0319847	0.0320842	0.0319877	0.0319908	0.0382945	0.032435	0.0320369	0.0320174	0.0320981	0.031877	0.032	0.0321268	0.0328766	0.032133	0.0321289	0.0321589	0.0329182	0.0320676	0.0320726	0.0320777	0.032083	0.0321125	0.0320716	0.0258544	0.0258231	0.0191558	0.0317034	0.0316358	0.0317034	0.0328415	0.0318086	0.0318436	0.0319125	0.0255233	0.0255297	0.0248427
PRI1052		BIS	2d	0.0309095	0.0304088	0.0304513	0.0304253	0.0303635	0.0303552	0.0310281	0.0311024	0.030395	0.0309667	0.030314	0.030399	0.0304407	0.0303154	0.0303365	0.0304236	0.0302659	0.0302939	0.0239365	0.0241806	0.0242952	0.0242541	0.0248396	0.0242947	0.0242918	0.0242736	0.0249577	0.02435	0.0243207	0.0242881	0.0243248	0.0243163	0.0239502	0.0245239	0.0244757	0.0243189	0.0299767	0.029957	0.0299767	0.0308314	0.0299892	0.0300611	0.0300774	0.0240329	0.0298585	0.0234139
CBS545.96		MVC	2e	0.0421905	0.0408766	0.0409318	0.0408669	0.0408939	0.0408831	0.0420983	0.0417829	0.040876	0.0419565	0.0407329	0.040902	0.0409942	0.0407451	0.0408209	0.041371	0.0407986	0.0408244	0.0405003	0.0407421	0.0409494	0.040931	0.0415777	0.0408898	0.040885	0.0409249	0.0422075	0.040824	0.0409214	0.0409757	0.0409871	0.0405168	0.0408236	0.0352842	0.0351877	0.0410259	0.0401984	0.0401729	0.0401984	0.0418692	0.0402146	0.0403077	0.0407834	0.0407547	0.0461574	0.0340533
16/002		ILI	3	0.0389521	0.03833	0.0383476	0.0383772	0.0383585	0.0383491	0.0389998	0.0387568	0.037688	0.0389093	0.0383023	0.0383589	0.0383547	0.0383249	0.038288	0.0383181	0.0383414	0.0383216	0.0322021	0.0375678	0.0377394	0.0377716	0.0329422	0.0376584	0.0376543	0.0383551	0.0390226	0.0377447	0.0376739	0.0376492	0.0383249	0.0328737	0.0322442	0.0605109	0.0601234	0.0540896	0.0431563	0.043063	0.0431563	0.0445361	0.0431386	0.0431977	0.0434471	0.0431496	0.0485538	0.032121
PRI0999		ILI	3	0.0389689	0.0383156	0.0383332	0.0376778	0.0376892	0.03768	0.0390166	0.0387738	0.0377037	0.0388945	0.0376043	0.0383445	0.0383403	0.0383106	0.0383041	0.0383037	0.038327	0.0383376	0.0322155	0.0375835	0.0377252	0.0377872	0.0329561	0.0376443	0.0376402	0.0383408	0.0390394	0.0377305	0.0376598	0.0376649	0.0383106	0.0322022	0.0322321	0.0604395	0.0600529	0.0540688	0.0431403	0.0430472	0.0431403	0.0445191	0.0431226	0.0431816	0.0433967	0.043134	0.0485751	0.0314505
PRI0708		NEM	3	0.0324689	0.0316744	0.0317383	0.0318145	0.0318243	0.0318167	0.0324828	0.0323096	0.0318365	0.0324094	0.0317539	0.0318238	0.0317704	0.031747	0.0317414	0.0322849	0.03176	0.0317689	0.0264767	0.0318376	0.031954	0.0319813	0.027152	0.0318619	0.0318585	0.0318712	0.0326568	0.0319336	0.031875	0.0318543	0.0318217	0.0264659	0.02649	0.0372893	0.0375948	0.0314795	0.0210594	0.0210147	0.0210594	0.0217383	0.0210509	0.0210789	0.0211821	0.0261844	0.0316118	0.0258767
TJ193		PSY	3	0.0436607	0.0424012	0.0424872	0.0425265	0.0425401	0.0424961	0.0436458	0.0434093	0.0425232	0.0429587	0.0424455	0.0425376	0.0478115	0.042469	0.042427	0.0430441	0.0424857	0.0424643	0.0372939	0.0417989	0.0426486	0.04202	0.0379088	0.0425922	0.0425877	0.0426033	0.0438083	0.0420222	0.0426103	0.0426159	0.0426045	0.0372781	0.0373422	0.0534747	0.05312	0.0585021	0.05253	0.0524169	0.05253	0.0536505	0.0525492	0.0526182	0.0527956	0.0420778	0.0473475	0.0360335
TJ194		PSY	3	0.0436452	0.0423866	0.0424725	0.0425119	0.0425255	0.0424815	0.0436305	0.043394	0.0425086	0.0429436	0.0424309	0.0425229	0.047795	0.0424543	0.0424124	0.0430291	0.042471	0.0424497	0.0372811	0.0417846	0.0426339	0.0420056	0.0378955	0.0425775	0.042573	0.0425887	0.0437928	0.0420078	0.0425956	0.0426012	0.0425899	0.0372653	0.0373294	0.0480428	0.0476553	0.0531043	0.0471944	0.0470928	0.0471944	0.0483347	0.0472117	0.0472736	0.047433	0.0420634	0.0473312	0.0360214
PRI1191		PLU	3	0.0207309	0.0201053	0.0201288	0.0201491	0.0201556	0.020151	0.0207249	0.0206323	0.0201636	0.0206974	0.020128	0.0201691	0.0201513	0.0201069	0.0201186	0.0201103	0.0201456	0.0201516	0.0149944	0.0201068	0.0201901	0.0202242	0.0156192	0.0201331	0.0201311	0.0201374	0.0207983	0.0201778	0.0201731	0.0201913	0.0201698	0.0149648	0.0149784	0.020465	0.0205588	0.0251427	0.0298331	0.0304177	0.0298331	0.0310644	0.0298205	0.0305064	0.0299549	0.015416	0.0154191	0.0149166
AC10	1	PSR	3	0.0546687	0.0534173	0.053525	0.0528905	0.0529066	0.052894	0.0540605	0.054268	0.0529269	0.0539817	0.0527896	0.0528645	0.0534945	0.052861	0.0528519	0.0534404	0.0528828	0.0528975	0.0475676	0.0528047	0.0529979	0.0530846	0.0489211	0.0528449	0.0528393	0.0528603	0.0548973	0.0529641	0.0529906	0.0529563	0.0529024	0.0475111	0.0474803	0.0587979	0.0585988	0.0635067	0.0578455	0.0577218	0.0578455	0.0596524	0.0578216	0.0578981	0.0580928	0.0472646	0.0526013	0.0465301
AC10	2	PSR	3	0.0549288	0.0535816	0.0536901	0.0537332	0.0530692	0.0530981	0.0549963	0.054569	0.0530896	0.0542373	0.05363	0.053707	0.0536589	0.053703	0.053736	0.0536055	0.0537254	0.0537403	0.0477137	0.0529655	0.053161	0.053248	0.0491528	0.0530069	0.0530012	0.0537447	0.0552485	0.0531269	0.0531535	0.053119	0.0530649	0.0476569	0.0483063	0.0590749	0.0588284	0.064388	0.0580199	0.0578953	0.0580199	0.059982	0.0579959	0.0581189	0.0583151	0.0480739	0.0534268	0.0466688
TJ190	1	PSR	3	0.0543923	0.0531535	0.0532608	0.0533056	0.0532801	0.0532674	0.0544164	0.0540366	0.0533008	0.0544254	0.0532039	0.0532787	0.053231	0.0532759	0.0532245	0.0538056	0.0532976	0.0532707	0.0473351	0.0525057	0.0527382	0.0528253	0.0486381	0.0533017	0.0532961	0.0533169	0.0546201	0.052746	0.0527728	0.0526971	0.0533597	0.0479539	0.0479603	0.0641024	0.0639018	0.0688478	0.0631638	0.0630286	0.0631638	0.064948	0.0631376	0.0632212	0.0633842	0.0477682	0.0530447	0.0463061
TJ190	2	PSR	3	0.0542445	0.05297	0.0531188	0.0531222	0.0531387	0.0531261	0.0542689	0.0538906	0.0531594	0.0542345	0.0530213	0.0530952	0.0530477	0.0530927	0.0530833	0.0536191	0.0531142	0.0531293	0.0472097	0.0523674	0.0525569	0.0526852	0.0485067	0.0531187	0.0531131	0.0531335	0.0544712	0.0525648	0.0525917	0.0525574	0.0531763	0.0478268	0.0477957	0.0639299	0.0637305	0.0686112	0.0629981	0.0628634	0.0629981	0.0648251	0.0629719	0.0630548	0.063217	0.0476049	0.0529054	0.0461864
TJ191		PSR	3	0.0546705	0.0533772	0.0534854	0.0535293	0.0535036	0.0534908	0.0546942	0.054312	0.0535243	0.0547023	0.0534267	0.0535028	0.0643827	0.0534993	0.0589067	0.0540331	0.0535214	0.0534943	0.0482124	0.0527245	0.0536386	0.0530468	0.0488851	0.0535251	0.0535194	0.0535407	0.0549002	0.0529673	0.052994	0.052918	0.0535836	0.0481548	0.0481612	0.0643749	0.0641723	0.0691371	0.063426	0.06329	0.063426	0.0652778	0.0633998	0.0634843	0.0636486	0.0479669	0.0532654	0.0464955
SW17		PSR	3	0.0545661	0.0533616	0.0534693	0.0528357	0.0528105	0.0527978	0.0546339	0.0541656	0.0528308	0.0539243	0.0527348	0.0534866	0.0534389	0.0528062	0.053432	0.0533421	0.0528279	0.0528013	0.0474815	0.0527091	0.0529431	0.0529886	0.0488307	0.0527902	0.0527846	0.0528055	0.0547946	0.0529094	0.0528947	0.0528603	0.0528477	0.0474249	0.0474312	0.0593734	0.0585393	0.064024	0.0577403	0.0576165	0.0577403	0.059444	0.0577163	0.0577927	0.0579418	0.0478415	0.0525039	0.0464112
SW18		PSR	3	0.054801	0.0535019	0.0536103	0.0536537	0.0536279	0.053615	0.0548688	0.0543977	0.0536486	0.0547881	0.0535508	0.0536274	0.0535794	0.0536236	0.0535722	0.0534829	0.0536459	0.0536187	0.0476061	0.0528463	0.0530825	0.053128	0.0490006	0.0536071	0.0536014	0.053623	0.0549868	0.0530485	0.0530335	0.052999	0.0536658	0.0482286	0.048235	0.0595321	0.0586962	0.0641929	0.0578892	0.0577648	0.0578892	0.0596494	0.0578652	0.0579422	0.0580924	0.0479643	0.053305	0.0465294
AC16	1	PSR	3	0.0488635	0.0476591	0.0477552	0.0477959	0.0477355	0.0477241	0.0488855	0.0485442	0.0477541	0.0488941	0.0476674	0.0477339	0.0476912	0.0477317	0.0476856	0.0483497	0.047751	0.047727	0.0424693	0.0470115	0.0479311	0.04726	0.0431313	0.0477926	0.0477876	0.047806	0.0491474	0.0479006	0.04785	0.0478188	0.0478069	0.0424184	0.0424573	0.0591425	0.0588163	0.0636782	0.0579605	0.0578815	0.0579605	0.0590662	0.0579361	0.0580122	0.0581618	0.0420252	0.0472883	0.0412575
AC16	2	PSR	3	0.0486982	0.0474636	0.0475591	0.0476005	0.0475779	0.0475666	0.0487205	0.0483808	0.0475965	0.0486902	0.0474729	0.0475384	0.0474959	0.0475367	0.0475655	0.0481506	0.0475557	0.0475693	0.0423293	0.0468573	0.0477352	0.047104	0.0429862	0.0475976	0.0475925	0.0476105	0.0489805	0.047705	0.0476548	0.047661	0.0476116	0.0422785	0.0422841	0.0588982	0.0585747	0.0634181	0.057726	0.0576928	0.057726	0.0588682	0.0577016	0.0577769	0.0579255	0.0418544	0.0471339	0.0411249
AC19		PSR	3	0.0489193	0.0476746	0.0477708	0.0478114	0.047751	0.0477396	0.0489016	0.0485994	0.0477697	0.0489101	0.0476828	0.0477495	0.0477067	0.0477472	0.047701	0.0483271	0.0477665	0.0477425	0.0424831	0.047661	0.0479091	0.0479509	0.0431111	0.0478082	0.0478031	0.0478216	0.0491639	0.0479163	0.0478656	0.0478343	0.0478225	0.0424322	0.0424712	0.0591158	0.0587905	0.0636993	0.0580243	0.0579452	0.0580243	0.0591332	0.058	0.0580763	0.0582262	0.0420717	0.0473407	0.0412703
CBS111773		PSR	3	0.0489581	0.0477117	0.0478081	0.0478486	0.0477881	0.0477767	0.0489403	0.0486376	0.0478068	0.0489487	0.0477197	0.0477866	0.0477438	0.0477843	0.0477381	0.0483648	0.0478037	0.0477796	0.0425162	0.0477352	0.0479842	0.0479882	0.0431799	0.0478453	0.0478402	0.0478588	0.0492032	0.0479536	0.0479028	0.0478715	0.0478597	0.0424652	0.0425042	0.0592561	0.0589289	0.0637491	0.0581143	0.058035	0.0581143	0.0592275	0.05809	0.0581665	0.0583168	0.0421711	0.0474525	0.0413976
CBS111772		PSR	3	0.0543349	0.0530986	0.0532059	0.0532509	0.0532255	0.0532128	0.0543592	0.0539795	0.0532462	0.0543245	0.0531493	0.053224	0.0531763	0.0532212	0.0531699	0.0537499	0.0532429	0.053216	0.0479623	0.0524522	0.0533597	0.0527714	0.0486263	0.0532471	0.0532415	0.0532622	0.0546509	0.0526921	0.0526776	0.0526432	0.053305	0.0479049	0.0479112	0.0640869	0.0638369	0.0687778	0.0630995	0.0630137	0.0630995	0.0648798	0.0630733	0.0631567	0.0633691	0.0476049	0.0529055	0.0462596
MR60		PSR	3	0.0547354	0.053397	0.0535054	0.0535493	0.0535235	0.0535529	0.0547591	0.0543318	0.0535443	0.0547229	0.0534464	0.0535227	0.0534747	0.0535193	0.0534677	0.0540963	0.0535414	0.0535142	0.0482306	0.0527438	0.0536588	0.0530669	0.0489431	0.053545	0.0535393	0.0535608	0.0549658	0.0536666	0.0536515	0.0536165	0.0536037	0.0481728	0.0481792	0.0645018	0.0641982	0.069218	0.0634987	0.0633624	0.0634987	0.0653547	0.0634725	0.0636071	0.0638219	0.0479069	0.0532412	0.0471861
TJ112		PSR	3	0.0546824	0.053431	0.0535392	0.0535829	0.0535572	0.0535443	0.0547061	0.0542797	0.0535779	0.0546702	0.0534802	0.0535565	0.0535085	0.0535529	0.0535014	0.0540878	0.0535751	0.0535479	0.0475808	0.052777	0.0530125	0.0530997	0.0488958	0.0535786	0.0535729	0.0535943	0.0549122	0.0530202	0.0530053	0.0529708	0.0536372	0.0482029	0.0482093	0.0644902	0.0642858	0.0692057	0.063489	0.0633529	0.063489	0.065292	0.0634628	0.0635475	0.0638615	0.0533079	0.0532767	0.0465411
TJ192		PSR	3	0.0544649	0.0531808	0.0532883	0.053333	0.0533075	0.0532947	0.0544889	0.0540645	0.0533282	0.0544538	0.0532311	0.0533062	0.0532584	0.0533032	0.0532518	0.0538334	0.053325	0.0532981	0.0480361	0.0525325	0.0534419	0.0528526	0.0487026	0.0533291	0.0533234	0.0533443	0.0546933	0.0527732	0.0528	0.0527242	0.0533872	0.0479786	0.0479849	0.0641867	0.0639358	0.0688838	0.0631958	0.0631098	0.0631958	0.0649816	0.0631696	0.0632533	0.0634165	0.0477539	0.0530289	0.0463649
CBS238.83		MEK	4	0.0156155	0.0152546	0.0203634	0.0152042	0.0151972	0.0151937	0.0155474	0.0156044	0.0151914	0.0155573	0.0151764	0.0152313	0.0152297	0.0151594	0.0151683	0.0154192	0.0151768	0.0151695	0.0100871	0.010019	0.0100842	0.0102547	0.0103478	0.0100714	0.0100704	0.0102496	0.0105508	0.0102382	0.0102527	0.0100935	0.0101063	0.0100906	0.0100675	0.0153963	0.0153121	0.0152662	0.0151149	0.0151432	0.0151149	0.0155886	0.015157	0.0151876	0.0203136	0.0151904	0.0151935	0.00992076
05/147		PAL	4	0	0	0	0	0	0	0	0	0	0	0	0	0	0	0	0	0	0	0	0	0	0	0	0	0	0	0	0	0	0	0	0	0	0	0	0	0	0	0	0	0	0	0	0	0	0
PRI0347		PAL	4	0	0	0	0	0	0	0	0	0	0	0	0	0	0	0	0	0	0	0	0	0	0	0	0	0	0	0	0	0	0	0	0	0	0	0	0	0	0	0	0	0	0	0	0	0	0
PRI1050		PAL	4	0	0	0	0	0	0	0	0	0	0	0	0	0	0	0	0	0	0	0	0	0	0	0	0	0	0	0	0	0	0	0	0	0	0	0	0	0	0	0	0	0	0	0	0	0	0
CBS148.88		PAL	4	0	0	0	0	0	0	0	0	0	0	0	0	0	0	0	0	0	0	0	0	0	0	0	0	0	0	0	0	0	0	0	0	0	0	0	0	0	0	0	0	0	0	0	0	0	0
CBS121939		ALT	4	0.0148283	0.0143844	0.014383	0.0143927	0.0143834	0.0143788	0.0149213	0.0147882	0.0143757	0.0149123	0.0143556	0.0144288	0.0144268	0.0143568	0.0143686	0.0144445	0.0143549	0.0143451	0.0144433	0.0143303	0.0144617	0.0144327	0.0145641	0.0144108	0.0144087	0.0143968	0.0149337	0.0143992	0.0144536	0.0144812	0.0145071	0.0144255	0.0144281	0.00726453	0.00722074	0.00714163	0.014266	0.014255	0.014266	0.0145122	0.0142978	0.0143384	0.014059	0.00716494	0.00715418	0.0137333
TJ168		BOO	4	0.0147949	0.0143529	0.0143767	0.0143613	0.0143521	0.0143474	0.0148878	0.014755	0.0143444	0.0148789	0.0143244	0.0143973	0.0143952	0.0143255	0.0143373	0.0144127	0.0143235	0.0143138	0.0144119	0.0142994	0.0144302	0.0144013	0.0145315	0.0143795	0.0143774	0.0143654	0.0148999	0.0143678	0.0144222	0.0144497	0.0144755	0.0143942	0.0143967	0.0072608	0.00721713	0.00712608	0.01426	0.014249	0.01426	0.0145054	0.0142918	0.0143322	0.0140527	0.00714944	0.0071387	0.0137044
TJ024		QCT	4	0.00724902	0.00682358	0.00682266	0.00681636	0.00681208	0.00680995	0.00730761	0.00725603	0.00680853	0.00729094	0.0140472	0.00683304	0.00684396	0.00679953	0.00680498	0.00724134	0.00679834	0.00679383	0.00685269	0.013624	0.0137455	0.00684754	0.0143168	0.00683714	0.00683619	0.00683012	0.00732569	0.00681965	0.00685746	0.00687048	0.00688245	0.00685603	0.0068454	0.00705629	0.00702716	0	0.00681731	0.0137178	0.0137048	0.00695364	0.00683229	0.00685115	0.0069143	0.00703782	0.00702731	0.00679289
TJ025		QCT	4	0.00728681	0.00727415	0.00726044	0.00726617	0.00726155	0.00725924	0.00735925	0.00729376	0.00725771	0.00732908	0.00724773	0.0072842	0.00728316	0.00724807	0.00725396	0.00729104	0.00724687	0.007242	0.00689918	0.00684572	0.00690764	0.006894	0.00738896	0.00688347	0.00688249	0.00687646	0.00736472	0.00686578	0.00690404	0.00691725	0.00692946	0.00690258	0.00689181	0.00711863	0.00708863	0	0.00685097	0.00684572	0.00685097	0.00740172	0.00686617	0.00688538	0.00694948	0.0070712	0.00706056	0.00683721
TJ026		QCT	4	0.00728592	0.00688128	0.00686844	0.00687375	0.00686941	0.00686724	0.00735784	0.00729282	0.0068658	0.00732788	0.00685642	0.00689068	0.00688971	0.00685676	0.0068623	0.00689719	0.00685566	0.00685108	0.00691013	0.00685698	0.00691857	0.006905	0.00738734	0.00689455	0.00689358	0.00688762	0.00736325	0.00687699	0.00691497	0.00692809	0.00694024	0.00691352	0.00690283	0.00710401	0.00707433	0	0.00686215	0.00685693	0.00686215	0.0069889	0.00687725	0.00689636	0.00696003	0.00708439	0.00707383	0.00683672
TJ195		QCT	4	0.0072797	0.00687557	0.00686276	0.00686809	0.00686376	0.0068616	0.00735144	0.00728661	0.00686016	0.0073216	0.00685082	0.00688496	0.00688399	0.00685115	0.00685666	0.0068914	0.00685004	0.00684548	0.0069044	0.00685142	0.00691279	0.00689927	0.00697086	0.00688884	0.00688788	0.00688192	0.00735681	0.00687133	0.00690922	0.0069223	0.00693441	0.00690777	0.00689711	0.00709767	0.00706811	0	0.00685659	0.00685139	0.00685659	0.0069828	0.00687165	0.0068907	0.0069542	0.00707893	0.00706839	0.00683133
CBS587.85		CAS	5	0.0128536	0.0124934	0.012492	0.0124814	0.0124744	0.0124709	0.0129673	0.0128238	0.0124685	0.0128999	0.012434	0.0124505	0.0124295	0.0124538	0.0124628	0.0124994	0.0124714	0.012464	0.0124441	0.0123585	0.0124186	0.0124356	0.0129124	0.0124186	0.012417	0.0124264	0.0128719	0.012448	0.0124325	0.0124151	0.0124345	0.0124302	0.0124128	0.00649258	0.00648914	0.00612761	0.0125206	0.0125121	0.0125206	0.012912	0.012526	0.0125571	0.0122521	0.00617945	0.00618098	0.0122532
TJ034		CAS	5	0.0128004	0.0124237	0.0124222	0.012412	0.0124244	0.0124209	0.0129142	0.0127709	0.0124186	0.0128266	0.0123648	0.012381	0.01236	0.0123845	0.0124128	0.0124293	0.0124019	0.0124139	0.0123942	0.012309	0.0123493	0.0123857	0.0128596	0.0123494	0.0123478	0.012357	0.0128186	0.0123787	0.0123633	0.0123652	0.0123652	0.0123803	0.0123436	0.00644615	0.00644302	0.00608462	0.0184772	0.0184647	0.0184772	0.0128592	0.0124574	0.0124882	0.0125915	0.00613419	0.00614564	0.0122048
TJ035	1	CAS	5	0.0127214	0.012349	0.0127457	0.0123376	0.0123501	0.0123466	0.0128353	0.0126921	0.0123443	0.012748	0.0122906	0.0127034	0.0126818	0.0123102	0.0123384	0.0127528	0.0123275	0.0123396	0.0123201	0.0122352	0.0126709	0.0123115	0.0127812	0.0122751	0.0122736	0.0126788	0.0127393	0.0123044	0.0122891	0.012291	0.0122908	0.0123061	0.0122694	0.00643765	0.00643459	0.00608614	0.018425	0.0184125	0.018425	0.0128216	0.0124222	0.012453	0.0125561	0.00613571	0.00614716	0.0121701
TJ035	2	CAS	5	0.0127249	0.0123719	0.0127694	0.0123604	0.0123535	0.01235	0.0128391	0.0126956	0.0123477	0.0127721	0.0123133	0.0127269	0.0127053	0.0123329	0.0123418	0.0127765	0.0123503	0.0123429	0.0123234	0.0122384	0.0126943	0.0123148	0.0127849	0.0122977	0.0122962	0.0127022	0.0127429	0.0123271	0.0123117	0.0122943	0.0123135	0.0123094	0.012292	0.00644969	0.00644654	0.00609737	0.0184586	0.018446	0.0184586	0.0128254	0.0124449	0.0124757	0.0125792	0.00614696	0.00614849	0.0121731
CBS955.87		NOV	5	0.0131715	0.0128179	0.0127959	0.0127854	0.0127781	0.0127745	0.0128672	0.0131193	0.012772	0.0128199	0.012736	0.0127528	0.0127309	0.0127566	0.0127659	0.0128033	0.0127748	0.0127671	0.0127871	0.0127179	0.0127805	0.0127984	0.0128742	0.0127806	0.0127789	0.0127886	0.013277	0.0128114	0.0128154	0.0127567	0.0127769	0.0127725	0.0127542	0.00639198	0.00638918	0.00645779	0.0127074	0.0126987	0.0127074	0.0131051	0.012713	0.0127449	0.0124706	0.00613679	0.00612826	0.0121191
CBS954.87		HEV	5	0.0128066	0.0128105	0.0128089	0.0123984	0.0123914	0.0123879	0.0128798	0.0127562	0.0123856	0.012833	0.012351	0.0127661	0.0127443	0.0123708	0.0123797	0.0128162	0.0123883	0.0123809	0.0123806	0.0122948	0.0127533	0.012372	0.0128456	0.0123549	0.0123533	0.0127614	0.0128457	0.0123844	0.0123883	0.0123514	0.0123708	0.0123666	0.012349	0.00640876	0.00640587	0.0124845	0.0186838	0.0186711	0.0186838	0.0190829	0.0186919	0.0187385	0.0188957	0.00617537	0.00617691	0.0121524
CBS958.87		HEV	5	0.0127722	0.0127972	0.0127955	0.0123856	0.0123786	0.0123751	0.0128455	0.0127219	0.0123727	0.0127988	0.0127361	0.0127528	0.012731	0.0127565	0.0127658	0.0128028	0.0127746	0.012767	0.0123483	0.0126582	0.0127199	0.0127377	0.0128115	0.01272	0.0127184	0.0127279	0.0131901	0.0127505	0.012356	0.0127164	0.0127364	0.0127321	0.012714	0.00640204	0.00639919	0.00642695	0.0123106	0.0123022	0.0123106	0.0126877	0.012316	0.0123467	0.0124503	0.00618865	0.00619019	0.0121208
TJ013		HEVr	5	0.00640167	0.0064138	0.00641301	0.00640768	0.00640404	0.00640222	0.00644881	0.00637636	0.00640101	0.0064149	0.00638306	0.00639149	0.00638055	0.00639333	0.00639798	0.00641673	0.00640243	0.00639858	0.00639839	0.0063539	0.00638505	0.00639395	0.00643159	0.00638507	0.00638427	0.00638908	0.0064213	0.0064004	0.00640242	0.00638326	0.00639333	0.00639113	0.00638205	0.0064481	0.00644493	0	0.00636866	0.00636429	0.00636866	0.00635912	0.00637144	0.00638739	0.00644113	0.00616273	0.00615423	0.00627008
TJ014		HEVr	5	0.00639025	0.00639252	0.00639169	0.0063865	0.00638289	0.00638108	0.00642691	0.00636507	0.00637987	0.00640351	0.00636201	0.00637032	0.00635942	0.00637222	0.00637683	0.00639532	0.00638125	0.00637743	0.0063773	0.00633307	0.00636395	0.00637286	0.00640988	0.00636401	0.00636321	0.00636796	0.00639938	0.00637927	0.00638131	0.00636221	0.00637222	0.00637006	0.00636101	0.00642652	0.00642351	0	0.00634786	0.00634352	0.00634786	0.00634794	0.00635063	0.00636647	0.00642	0.0061425	0.00613403	0.00625974
TJ015		HEVr	5	0.00638404	0.00639656	0.00639575	0.00639054	0.00638692	0.00638512	0.00643102	0.00635891	0.00638391	0.00639732	0.00636606	0.00637438	0.00636349	0.00637627	0.00638088	0.00639939	0.0063853	0.00638148	0.00638134	0.00633713	0.00636801	0.0063769	0.00641398	0.00636806	0.00636726	0.00637202	0.00640353	0.00638331	0.00638534	0.00636626	0.00637627	0.0063741	0.00636506	0.00644076	0.00642753	0	0.00635189	0.00634755	0.00635189	0.00634182	0.00635465	0.00637049	0.00642398	0.00614673	0.00613827	0.00625401
TJ016		HEVr	5	0.0128267	0.01283	0.0128488	0.0127976	0.0127903	0.0127867	0.0129001	0.0127967	0.0127842	0.012853	0.0187538	0.0127854	0.0127635	0.0127689	0.0127782	0.0128359	0.0127871	0.0127794	0.012779	0.0126901	0.0127523	0.0127701	0.0128863	0.0127524	0.0127508	0.0127806	0.0128869	0.012783	0.0127871	0.0127488	0.0127689	0.0127645	0.0127464	0.00643911	0.00641566	0.00644343	0.0123222	0.0186986	0.0187114	0.0127414	0.0123276	0.0123585	0.0124626	0.00615385	0.00615539	0.0121505
16/058		GEM	6a	0	0	0	0	0	0	0	0	0	0	0	0	0	0	0	0	0	0	0	0	0	0	0	0	0	0	0	0	0	0	0	0	0	0	0	0	0	0	0	0	0	0	0	0	0	0
16/059		GEM	6a	0.00553623	0.00535374	0.00536038	0.00535975	0.00535716	0.00534353	0.00557787	0.0055572	0.00536735	0.00552117	0.00534941	0.00535747	0.00535689	0.00536907	0.00538474	0.0053526	0.00536321	0.00536047	0.00534597	0.00529694	0.00532099	0.00533766	0.005537	0.00533852	0.00532562	0.00532385	0.00553734	0.00534224	0.00533651	0.00533723	0.00533205	0.00532333	0.00532405	0.00533011	0.00534898	0.00535558	0.00529129	0.00527599	0.00529129	0.00547124	0.00529326	0.00528003	0.00527734	0.00530373	0.00526802	0
16/060		GEM	6a	0.0055348	0.00535183	0.00535839	0.00535778	0.00535522	0.00534175	0.00534361	0.00532405	0.00536528	0.00551993	0.00534756	0.00535552	0.00535495	0.00536699	0.00538247	0.0053507	0.00536119	0.00535849	0.00534417	0.00529571	0.00531947	0.00533595	0.00530492	0.00533679	0.00532405	0.00532229	0.00553589	0.00534047	0.00533482	0.0053477	0.0053426	0.00533397	0.0053225	0.00531614	0.00533486	0.00534146	0.00527805	0.00526294	0.00527805	0.00545764	0.00528	0.0052669	0.00527634	0.00530242	0.00526713	0
CBS200.81	1	HUM	6a	0.0101577	0.00992705	0.00990653	0.00991091	0.00990648	0.0098884	0.0102393	0.0101598	0.0099028	0.01016	0.00986152	0.00988042	0.00991126	0.00988987	0.0099114	0.00990375	0.00990092	0.00989625	0.00991904	0.00989276	0.00995559	0.00994178	0.0101923	0.0099274	0.00992641	0.00992876	0.0102324	0.0099338	0.00995566	0.00994104	0.00995337	0.00992248	0.00993956	0.00490852	0.00491424	0.0048884	0.00483657	0.00484182	0.00483657	0.00515606	0.00483823	0.00483989	0.00488749	0	0	0.00484131
CBS200.81	2	HUM	6a	0.0101649	0.00993398	0.00991345	0.0099178	0.00991337	0.00989527	0.0102298	0.010167	0.00990968	0.0101672	0.00986837	0.00988731	0.00991816	0.00989674	0.00991829	0.00991069	0.00990781	0.00990313	0.00992592	0.00989959	0.00994662	0.00993281	0.0101995	0.00993429	0.00993331	0.00993567	0.0102229	0.0099407	0.00994671	0.00994794	0.00996029	0.00992937	0.00994646	0.00491196	0.00491767	0.0048918	0.0048399	0.00484515	0.0048399	0.00515971	0.00484157	0.00484323	0.00489086	0	0	0.00483684
PRI0791		HUM	6a	0.0101805	0.00994885	0.00991232	0.0099326	0.00992815	0.00991003	0.0102622	0.0101824	0.00992445	0.0101827	0.00988307	0.00990209	0.00993299	0.0099115	0.00993309	0.00992559	0.0099226	0.00991791	0.0099407	0.00991427	0.00997737	0.0099635	0.010215	0.00994909	0.0099481	0.0099505	0.0102554	0.00995552	0.00997741	0.00996276	0.00997514	0.00994415	0.00996127	0.00491133	0.00491705	0.0048991	0.00483917	0.00484443	0.00483917	0.00515894	0.00484084	0.0048425	0.00489021	0	0	0.00485167
MR65		ROS	6a	0.0279674	0.027368	0.0273608	0.0273539	0.0273405	0.0272925	0.027767	0.0278726	0.0273294	0.02768	0.0273005	0.0273646	0.0274031	0.027297	0.027314	0.0274077	0.0273304	0.0273163	0.0272827	0.027156	0.0272624	0.0273034	0.0276698	0.0273079	0.0273049	0.0273185	0.0277793	0.0272859	0.0272975	0.0269827	0.0270193	0.027293	0.0269783	0.0111429	0.0108024	0.0272085	0.0215578	0.0215778	0.0215578	0.0220043	0.0215331	0.0215466	0.0217839	0.0107393	0.0107249	0.0160664
PRI1072		ROS	6a	0.0275137	0.026916	0.0269089	0.0269026	0.0268895	0.0268427	0.0276281	0.0273789	0.0268787	0.0275423	0.0268505	0.0269129	0.0269505	0.026847	0.0268636	0.0273138	0.0268795	0.0268658	0.0268735	0.0267499	0.0268535	0.0268937	0.0275324	0.0268981	0.0268952	0.0269084	0.0276844	0.0268765	0.0268879	0.0269319	0.0269681	0.0268836	0.0269275	0.0107957	0.0108306	0.0268816	0.0212636	0.0212831	0.0212636	0.0219644	0.0212395	0.0212528	0.0214842	0.0107555	0.0107412	0.0157389
SW33		WAL	6a	0.010957	0.010623	0.0109507	0.0106203	0.0106151	0.0105954	0.0109894	0.0109203	0.0106109	0.0109554	0.0105998	0.010623	0.0106219	0.0106315	0.0106552	0.0106701	0.0106443	0.0106389	0.010593	0.0105444	0.0105997	0.0106009	0.0109347	0.0106026	0.0106015	0.0106054	0.0111869	0.0105928	0.0105986	0.0106172	0.0106315	0.0105969	0.0105984	0.0109806	0.0106727	0.0105777	0.0105258	0.0105197	0.0105258	0.0108984	0.0105127	0.0105181	0.0106225	0.0106588	0.0106611	0.0104064
MR38		GRE	6b	0.0255875	0.0250717	0.0251371	0.0247917	0.0247806	0.0247392	0.0256153	0.0255082	0.0247713	0.0253916	0.0249821	0.0250706	0.0251046	0.0250502	0.0247571	0.025065	0.0250783	0.0250664	0.0200388	0.0247342	0.0248202	0.024893	0.0201018	0.0248609	0.0248585	0.0248684	0.0256112	0.024877	0.0248523	0.0248912	0.0249222	0.0200169	0.0200194	0.0201998	0.0199164	0.0298051	0.0248343	0.0245111	0.0248343	0.025263	0.0248429	0.0248564	0.0248626	0.0199415	0.0196649	0.0195658
MR39		GRE	6b	0.0249244	0.0245304	0.0245581	0.0245934	0.0245825	0.0245418	0.025025	0.0248484	0.0245735	0.0248087	0.0244444	0.0245296	0.0245625	0.0245102	0.0245593	0.024523	0.0245372	0.0245258	0.0195077	0.0241973	0.0246214	0.0243157	0.0198794	0.0246265	0.0246241	0.0246335	0.0252511	0.0246422	0.0243109	0.0243486	0.0243784	0.0195143	0.0195167	0.019661	0.0196977	0.0292214	0.0242605	0.024282	0.0242605	0.0250201	0.0242688	0.0242815	0.0242871	0.0194789	0.0195393	0.0190268
05/004		GON	6b	0.0297189	0.0293327	0.0293657	0.0289898	0.0290155	0.0289708	0.0297856	0.0297093	0.0290049	0.0296623	0.0292666	0.0293678	0.0293649	0.029264	0.0289912	0.0292155	0.029296	0.0292825	0.0242589	0.0289166	0.0289813	0.0290569	0.0246591	0.0289845	0.0289817	0.0289954	0.0300745	0.0290412	0.0290896	0.0290932	0.0291285	0.0242672	0.0242701	0.0246285	0.0243919	0.0243625	0.0287262	0.029003	0.0290564	0.029811	0.0290662	0.0290842	0.029132	0.0191917	0.0191954	0.0238295
05/015		GON	6b	0.0301927	0.0298027	0.0298366	0.0297471	0.0297339	0.0296874	0.030261	0.0301825	0.0297229	0.030134	0.0296546	0.0297585	0.0297156	0.029612	0.0297087	0.0297229	0.0296449	0.029631	0.0246135	0.0292654	0.0294106	0.0294094	0.0250823	0.0293744	0.0293715	0.029753	0.030223	0.0293932	0.029443	0.0294466	0.0295223	0.0246219	0.024625	0.0247487	0.0247171	0.0247861	0.029409	0.0293933	0.029409	0.0300391	0.0294191	0.0294375	0.0294866	0.0194862	0.01949	0.0241072
14/049		GON	6b	0.0245541	0.0241405	0.0241674	0.0241603	0.0241817	0.0241446	0.0246749	0.0245463	0.0241729	0.0245078	0.0241184	0.0242012	0.0241669	0.0240845	0.0241615	0.0244086	0.0241106	0.0240996	0.0190665	0.0241001	0.024217	0.0242479	0.0194839	0.0241878	0.0241855	0.0241968	0.0246112	0.0241712	0.0239072	0.0242461	0.0239389	0.0190729	0.0190752	0.01946	0.0191953	0.0239343	0.0237871	0.0237436	0.0237871	0.0245314	0.0237951	0.0238095	0.0238483	0.014431	0.0144338	0.0186826
AC18		GON	6b	0.0252763	0.0248487	0.024877	0.0248351	0.024824	0.0247854	0.0253327	0.0253014	0.0248148	0.0252606	0.0247579	0.0248449	0.0248093	0.0247229	0.0248032	0.02475	0.0247504	0.0247388	0.0196775	0.0243682	0.0248608	0.024521	0.0201608	0.0244921	0.0244897	0.0245345	0.0253365	0.0248461	0.0245162	0.0245192	0.0245495	0.0196582	0.0196606	0.0250142	0.0247066	0.0198671	0.0245832	0.02457	0.0245832	0.025081	0.0245917	0.0246075	0.0246486	0.0197223	0.0197527	0.0192718
05/017		GON	6b	0.0298671	0.0290696	0.0291021	0.0291311	0.0291566	0.0291121	0.0296033	0.0294885	0.0291461	0.029442	0.0290423	0.0291422	0.0291777	0.0290399	0.0291325	0.0293213	0.0290715	0.0290582	0.02407	0.0287271	0.0291991	0.0289035	0.0244757	0.0288324	0.0288296	0.0292132	0.0296068	0.0288505	0.0289356	0.0289014	0.0289364	0.0240468	0.0240497	0.0292207	0.0290419	0.0193375	0.028864	0.028774	0.0288266	0.0295881	0.0288363	0.0288542	0.0289014	0.0240497	0.0240861	0.0235838
MR29		GON	6b	0.031306	0.0309695	0.0310061	0.0305785	0.0305645	0.0305574	0.0314198	0.0312496	0.0305528	0.031284	0.0304805	0.0305914	0.0305882	0.0308075	0.0308681	0.0308865	0.030843	0.030828	0.0253651	0.030412	0.0306111	0.0306511	0.0260323	0.030572	0.0305689	0.0305848	0.0315576	0.0305504	0.0306867	0.0306069	0.0306879	0.0253395	0.0253427	0.0257451	0.0257453	0.0254085	0.0305634	0.0305464	0.0305634	0.0310642	0.0305742	0.0306363	0.0306476	0.0205097	0.0204854	0.0251204
MR31		GON	6b	0.0303304	0.0297253	0.0297593	0.0296692	0.029656	0.0296098	0.0304817	0.0303612	0.029645	0.0303122	0.0295769	0.0296811	0.0296781	0.0295351	0.0296311	0.030018	0.029568	0.0295541	0.0245169	0.0295524	0.0296604	0.029738	0.0252987	0.0297029	0.0296999	0.0297147	0.0304444	0.0296824	0.0297321	0.0297358	0.0298122	0.0248639	0.0248669	0.0249271	0.0249278	0.0246228	0.0292858	0.02927	0.0292858	0.0303826	0.0292959	0.0293146	0.0293637	0.0196523	0.0197094	0.0242122
MR32		GON	6b	0.035024	0.0342012	0.0342399	0.0342275	0.0342575	0.0342049	0.0351481	0.0350112	0.0342449	0.0349554	0.0341673	0.0342863	0.0342829	0.0341199	0.0342292	0.0344377	0.0341575	0.0341416	0.0293993	0.034094	0.0342175	0.0342606	0.0298574	0.0342206	0.0342173	0.0342342	0.0350123	0.0341974	0.0342988	0.034303	0.03439	0.0294094	0.0294129	0.0298178	0.029601	0.0291892	0.0338401	0.033778	0.0338401	0.0349881	0.0338516	0.0338732	0.0339293	0.0244995	0.0245042	0.0288365
MR34		GON	6b	0.0255864	0.0251934	0.0252226	0.0251795	0.0252022	0.0251625	0.0256798	0.0255771	0.0251928	0.0255353	0.0251342	0.0252237	0.0252212	0.0250982	0.0251467	0.0250917	0.0251265	0.0251145	0.0200285	0.0247438	0.025206	0.0249011	0.0204586	0.0248378	0.0248353	0.0252186	0.0256127	0.0251909	0.0249296	0.0248992	0.0249639	0.0200355	0.020038	0.0201417	0.0202235	0.0201702	0.0248985	0.0248517	0.0248985	0.0252936	0.0249072	0.0249234	0.024999	0.014976	0.0149789	0.0243964
MR35		GON	6b	0.0301729	0.0297435	0.0297773	0.0297281	0.0297149	0.0296684	0.0302825	0.0301628	0.0297039	0.0300732	0.0296356	0.0297394	0.0296965	0.0296329	0.0296896	0.0297038	0.0296658	0.0296519	0.0246965	0.0293251	0.0294706	0.0295087	0.0251341	0.0294737	0.0294708	0.0294851	0.030286	0.0294532	0.0295029	0.0295065	0.0295428	0.0246721	0.0246751	0.0250342	0.0247012	0.024433	0.0293123	0.0292966	0.0293123	0.0301848	0.0293223	0.0293406	0.0293894	0.0197535	0.0194247	0.0240276
MR36		GON	6b	0.020201	0.0197801	0.0198027	0.0197951	0.0198126	0.0197819	0.0202457	0.0201933	0.0198052	0.0201607	0.0197599	0.0198296	0.0198276	0.0197323	0.0197698	0.0200739	0.0197543	0.019745	0.0149636	0.0197428	0.0197893	0.0198406	0.0150087	0.0198173	0.0198153	0.0198254	0.0201944	0.0198038	0.0198629	0.0198653	0.0198899	0.0149688	0.0149707	0.0198592	0.0199382	0.0150083	0.0195142	0.0194781	0.0195142	0.0203157	0.0195209	0.0195338	0.0195665	0.0146811	0.0147037	0.0193909
TJ179		CRA	6b	0.0347034	0.0341656	0.0342102	0.0337624	0.0337956	0.033787	0.0347881	0.0348545	0.0337812	0.0345171	0.0336939	0.0338294	0.0341546	0.0337424	0.033865	0.0342227	0.0337854	0.0337672	0.0282048	0.0337083	0.0338516	0.033999	0.0286941	0.0339043	0.0339005	0.0339211	0.0350736	0.0338789	0.033659	0.0339459	0.0340441	0.0281742	0.0281782	0.0230195	0.0225988	0.0283418	0.0390081	0.033535	0.0336049	0.034743	0.0335688	0.0336441	0.0337578	0.0280228	0.027987	0.0276232
TJ180		CRA	6b	0.0347764	0.0342361	0.0342808	0.0338319	0.033865	0.0338564	0.0348083	0.0345483	0.0338506	0.0345896	0.0337631	0.033899	0.0338447	0.0338118	0.0339345	0.0342935	0.0338549	0.0338367	0.0282624	0.0337772	0.0338707	0.0340182	0.0287539	0.0339737	0.0339698	0.0339906	0.0350941	0.0339483	0.033678	0.0340153	0.0337304	0.0282318	0.0282358	0.0227501	0.0227123	0.0284414	0.0391441	0.0336522	0.0337221	0.0344794	0.0336861	0.0337617	0.0338756	0.0280807	0.028087	0.0276792
PRI1065		PIF	6b	0.0194574	0.0191634	0.0191845	0.0191651	0.0189176	0.0189135	0.0195177	0.0194313	0.0189108	0.0193696	0.0191322	0.0191971	0.0192258	0.019186	0.0189266	0.0192081	0.0192066	0.0189279	0.0189424	0.0188652	0.0191901	0.018985	0.0193188	0.0189277	0.0189259	0.0189293	0.0195338	0.0189395	0.0189214	0.0189237	0.0189162	0.0189187	0.018891	0.014436	0.0144325	0.0141809	0.0189759	0.018966	0.0189759	0.0193144	0.0189821	0.0190181	0.0191104	0.0190034	0.0190383	0.0139659
TJ126		THE	6b	0.0165361	0.0162421	0.0162624	0.0162369	0.016229	0.0161991	0.0165569	0.0165345	0.0162224	0.0165864	0.0162054	0.0162677	0.0162139	0.0162018	0.0162637	0.0161839	0.0162215	0.0162131	0.0162466	0.0161717	0.0162316	0.0162589	0.0166627	0.0162615	0.0162598	0.0162923	0.0166881	0.016247	0.0162554	0.0162576	0.0162795	0.0162528	0.016255	0.00541854	0.0054305	0.0107988	0.0161938	0.0161842	0.0161938	0.0165814	0.0161998	0.0162088	0.0162126	0.010831	0.0107979	0.0159538
TJ127		THE	6b	0.0164382	0.0161479	0.016168	0.0161431	0.0161353	0.0161057	0.016459	0.0164369	0.0161288	0.0164886	0.016112	0.0161735	0.0161201	0.0161082	0.0161698	0.0160897	0.0161277	0.0161195	0.016153	0.0160789	0.0161379	0.0161652	0.0165647	0.0161678	0.016166	0.0161982	0.0165891	0.0161533	0.0161617	0.0161639	0.0161856	0.0161591	0.0161613	0.00538691	0.00539898	0.0107365	0.0161012	0.0160918	0.0161012	0.0164839	0.0161072	0.016116	0.0161196	0.0107688	0.0107359	0.015864
TJ165		THE	6b	0.0164715	0.0161801	0.0162002	0.0161751	0.0161673	0.0161375	0.0164924	0.0164701	0.0161607	0.016522	0.0161438	0.0162057	0.0161521	0.0161401	0.0162019	0.0164576	0.0161597	0.0161514	0.016185	0.0161105	0.0161699	0.0161972	0.0165983	0.0161998	0.0161981	0.0162304	0.0166231	0.0161853	0.0161937	0.0161959	0.0162177	0.0161911	0.0161933	0.00539772	0.00540977	0.0107578	0.0161327	0.0161233	0.0161327	0.0165172	0.0161388	0.0161476	0.0161513	0.0107895	0.0107564	0.0158937
TJ123		AMN	6b	0.0324018	0.0316867	0.0317252	0.0317188	0.0317038	0.0316494	0.0321281	0.0322955	0.0316913	0.0320307	0.0315653	0.0316835	0.031774	0.0316544	0.0314104	0.0319911	0.031692	0.0316761	0.0263842	0.0311887	0.0316619	0.0313988	0.0267635	0.0313575	0.0313542	0.0317255	0.0325334	0.031379	0.031346	0.0313964	0.0314377	0.026355	0.0263585	0.0267653	0.0265016	0.0263539	0.0311314	0.0311135	0.0311314	0.0320671	0.0311427	0.0311618	0.0312633	0.0315304	0.0314894	0.0257691
12/040		CHL	6b	0.0342686	0.0335877	0.0336309	0.0332371	0.0332205	0.0331632	0.0342999	0.0341497	0.0332066	0.0341898	0.0388819	0.0332529	0.0335774	0.0334962	0.03319	0.0334926	0.0335382	0.0335204	0.027916	0.0330398	0.033226	0.0332232	0.0285208	0.0331799	0.0331762	0.0331955	0.0341547	0.0332039	0.0333135	0.0332693	0.0333155	0.0279269	0.0279307	0.0281366	0.027876	0.0278741	0.032981	0.0383762	0.0383994	0.0340455	0.0329937	0.0330185	0.0331287	0.0276987	0.0276219	0.0269411
05/013		LAC	6b	0.0313787	0.0305308	0.0305668	0.0305566	0.0305425	0.030451	0.0311257	0.0313234	0.0305309	0.0313154	0.0305006	0.0305264	0.0305657	0.0304979	0.0305581	0.0309425	0.0304906	0.0305181	0.0305664	0.0303912	0.0305472	0.0305459	0.0311095	0.0305083	0.0305052	0.0304781	0.0313225	0.0305285	0.0305819	0.0305436	0.0305402	0.0304928	0.0304967	0.0154041	0.0154273	0.0204871	0.0253016	0.0252876	0.0253016	0.025926	0.0252752	0.025291	0.02537	0.020434	0.0201364	0.0200174
CBS113346		LAC	6b	0.0317765	0.0311508	0.0311881	0.0311329	0.0311184	0.0310676	0.0318502	0.0317639	0.0311063	0.0315755	0.0310314	0.0311022	0.0311862	0.0310724	0.031091	0.0312403	0.0310651	0.0310934	0.0311859	0.0310046	0.0311667	0.031165	0.031787	0.0311264	0.0311232	0.0310958	0.0320935	0.0311474	0.0311586	0.0311626	0.031203	0.0311103	0.0311143	0.0365453	0.0364948	0.0360748	0.0412048	0.0411815	0.0412048	0.0422569	0.0411621	0.0412468	0.041319	0.0257996	0.0258781	0.0252852
CH01		LAC	6b	0.0327414	0.0321427	0.0322282	0.0317947	0.0317795	0.0317267	0.0326763	0.0326328	0.0317668	0.0326228	0.0317339	0.0321371	0.0318506	0.0317318	0.0317512	0.0322379	0.0320978	0.0317537	0.0317588	0.0316145	0.0317846	0.0317373	0.0323213	0.0316972	0.0316938	0.0320383	0.0326844	0.0317191	0.031866	0.0317799	0.031777	0.0317255	0.0317297	0.037536	0.0375351	0.0371609	0.0422589	0.0422344	0.0422589	0.0432239	0.0422144	0.0423036	0.0423796	0.0266065	0.0262857	0.0258296
CH05		LAC	6b	0.0310844	0.0305292	0.0305649	0.0301925	0.0301788	0.0304505	0.0311576	0.0310304	0.0301673	0.0309792	0.0304583	0.0304828	0.030243	0.0304976	0.0305153	0.0305711	0.0304898	0.0305176	0.0302031	0.0300309	0.0301833	0.0301826	0.0307333	0.0301452	0.0301422	0.0304774	0.0309837	0.030165	0.0302184	0.0301803	0.0301765	0.03013	0.0301338	0.0202913	0.0203233	0.020271	0.0301277	0.0301111	0.0301277	0.0308797	0.0300962	0.0301145	0.0302082	0.0252557	0.0252965	0.0248314
CH31		LAC	6b	0.0314616	0.0309344	0.0309711	0.0309606	0.0309462	0.0308526	0.0315353	0.03145	0.0309343	0.0313972	0.0309033	0.0309298	0.0309699	0.0309006	0.0308757	0.0309788	0.0308932	0.0309213	0.0309705	0.0307914	0.030951	0.0309496	0.0315186	0.0309112	0.0309081	0.0309237	0.0317744	0.0309319	0.0306602	0.0309473	0.0309438	0.0308954	0.0308993	0.0154653	0.0154884	0.0205962	0.0255051	0.0254908	0.0255051	0.0261779	0.0254786	0.0254949	0.025575	0.0205697	0.0206031	0.0201477
TS02		LAC	6b	0.0260207	0.0254937	0.0255237	0.0255163	0.0255046	0.0254273	0.0261193	0.0260119	0.0254948	0.0259317	0.0254338	0.0254903	0.0255593	0.0254669	0.0254818	0.0258939	0.0254604	0.0254838	0.0255252	0.0253784	0.0255085	0.0255077	0.0260327	0.025476	0.0254734	0.02545	0.0263389	0.0254928	0.0255382	0.0255058	0.0255026	0.025463	0.0254662	0.0152932	0.015317	0.0203122	0.0251554	0.0251414	0.0251554	0.0258846	0.0251289	0.0255036	0.0252233	0.0203143	0.0203473	0.0199018
CH06		LAC	6b	0.0213284	0.0208564	0.0208813	0.0205374	0.0205279	0.0208307	0.0210408	0.0212903	0.0205199	0.020918	0.0204993	0.020883	0.0206016	0.0204973	0.0260399	0.0208861	0.0208582	0.0205111	0.0205444	0.0204248	0.0205311	0.0205303	0.021	0.0205046	0.0205024	0.0208495	0.0212892	0.0205183	0.020555	0.0205287	0.0205263	0.020494	0.0204966	0.0157536	0.0154327	0.0156691	0.0203297	0.0203183	0.0203297	0.0212152	0.0203084	0.0206842	0.020691	0.0204927	0.0205263	0.0150337
CH14		LAC	6b	0.0264965	0.0259868	0.026018	0.0260081	0.0259959	0.0259172	0.0265583	0.0264484	0.0259858	0.0264036	0.0259232	0.0259462	0.0260163	0.0259576	0.0260095	0.026025	0.0259515	0.0259751	0.026016	0.0258644	0.026	0.0259985	0.0265431	0.0259663	0.0259636	0.0259407	0.0267834	0.0259838	0.0260295	0.0259965	0.0259939	0.0259528	0.0259562	0.0159171	0.0155698	0.0207036	0.0255999	0.0255854	0.0255999	0.0262796	0.0255731	0.0259553	0.0256708	0.0207337	0.0207674	0.0203053
CH21		LAC	6b	0.030887	0.0303292	0.0303646	0.0303973	0.0303835	0.0302929	0.0309155	0.03079	0.030372	0.0307825	0.0303422	0.0303671	0.030406	0.0303393	0.0303988	0.0303713	0.0303319	0.0303592	0.0303656	0.0302347	0.0303881	0.0303452	0.0308573	0.030308	0.0303049	0.0302778	0.0310667	0.0303278	0.0300561	0.0303847	0.0303812	0.0303345	0.0303383	0.0204882	0.0201804	0.0200171	0.0299316	0.0299151	0.0299316	0.0309622	0.0299006	0.0299189	0.0300115	0.0250734	0.0251486	0.0245767
CH22		LAC	6b	0.0280927	0.0275237	0.0275585	0.0271683	0.027155	0.0274855	0.0281579	0.0280377	0.0271438	0.0279876	0.0274517	0.0275185	0.0272174	0.02749	0.0271698	0.0276079	0.0274839	0.0275095	0.0271365	0.0269707	0.0274967	0.0271179	0.0279745	0.0274592	0.0274562	0.0274718	0.0280848	0.0274787	0.027112	0.0271157	0.02749	0.0274442	0.027448	0.0166634	0.0166622	0.0218366	0.0271328	0.0271167	0.0271328	0.0278517	0.0271036	0.0271624	0.0272126	0.0218091	0.021878	0.0213006
CH27		LAC	6b	0.0278161	0.0272578	0.0273317	0.0272805	0.0272672	0.0271814	0.0278003	0.0276816	0.0272561	0.0276729	0.0271878	0.027253	0.0273294	0.0272254	0.0272819	0.0273002	0.027219	0.0272446	0.0268758	0.0270836	0.027232	0.0272303	0.0277008	0.0271951	0.0271922	0.0272072	0.0278076	0.0272143	0.0272244	0.027228	0.0272254	0.0271804	0.0271841	0.0165014	0.016525	0.0216264	0.0269522	0.0269363	0.0269522	0.0276598	0.0269231	0.0269418	0.0270305	0.0215997	0.021668	0.0210998
CH36		LAC	6b	0.0264696	0.0260091	0.0260402	0.0259951	0.025983	0.0259036	0.0265327	0.0263843	0.0259729	0.0263778	0.0259101	0.0259319	0.0260395	0.0259443	0.0259597	0.0260462	0.0259378	0.0259617	0.0256377	0.0258527	0.025987	0.0259861	0.026151	0.0259535	0.0259508	0.025927	0.0263827	0.0259709	0.0259807	0.0259841	0.0260177	0.0259401	0.0259434	0.015772	0.0154068	0.0207947	0.0256959	0.0256815	0.0256959	0.0263292	0.0256688	0.025685	0.0257664	0.0204582	0.0204917	0.0203114
TS03		LAC	6b	0.0263952	0.0258642	0.025895	0.0258873	0.0258753	0.0257963	0.0264582	0.0263484	0.0258653	0.0263041	0.0258029	0.0258242	0.0259314	0.0258368	0.0258155	0.0259006	0.0258302	0.0258541	0.0255317	0.0254194	0.0259159	0.0258786	0.0260407	0.0258461	0.0258434	0.0258195	0.0263085	0.0258633	0.0255448	0.0255481	0.0259099	0.0258693	0.0258726	0.0156836	0.0153427	0.0204029	0.0255905	0.0255761	0.0255905	0.0262559	0.0255634	0.0255794	0.0256602	0.0203738	0.0204364	0.0202579
CH25		LAC	6b	0.0326481	0.0320957	0.0321353	0.0321221	0.0321067	0.0320531	0.0326769	0.0325864	0.0320938	0.0325297	0.0320147	0.0320902	0.0321787	0.0320582	0.0320779	0.032191	0.0320508	0.0320805	0.0317579	0.0319396	0.0321118	0.0321097	0.0326088	0.032069	0.0320656	0.032083	0.0330174	0.0320913	0.0321029	0.0317791	0.03215	0.0320978	0.0320562	0.0217392	0.0213641	0.0212738	0.0317417	0.0317233	0.0317417	0.0324678	0.031708	0.0317751	0.031878	0.0266426	0.0263596	0.0260408
CH44		LAC	6b	0.0309548	0.0304034	0.030439	0.0304309	0.0304171	0.0303251	0.0310283	0.0309011	0.0304055	0.0308062	0.030333	0.0303997	0.0304393	0.0303722	0.0303899	0.0308073	0.0303643	0.0303922	0.0304845	0.0303103	0.0304642	0.0304636	0.0310142	0.0304257	0.0304226	0.0303945	0.0312613	0.0304457	0.0304999	0.0305037	0.0304998	0.0304528	0.0304142	0.0203214	0.0203533	0.020244	0.0300451	0.0300286	0.0300451	0.0307944	0.0300135	0.0300317	0.0301677	0.0252211	0.0252619	0.0246939
CH02		LAC	6b	0.0260468	0.0255664	0.0255963	0.0252297	0.0252182	0.0251416	0.0257467	0.0260019	0.0252086	0.0256351	0.0251838	0.0252035	0.0252364	0.0251809	0.0251955	0.0256009	0.0251741	0.0251974	0.0252746	0.0251301	0.0252575	0.0252571	0.0257723	0.0252255	0.025223	0.0251994	0.0259982	0.0252421	0.0253227	0.0252552	0.0252517	0.0252128	0.025216	0.0151841	0.0152083	0.0201973	0.02498	0.0249662	0.02498	0.0256254	0.0249536	0.0249686	0.0250466	0.0201435	0.0201762	0.0197375
05/019		LAC	6b	0.0266214	0.0263314	0.0263631	0.025982	0.0259698	0.0258908	0.0266832	0.026535	0.0259597	0.0265276	0.0259333	0.0259564	0.0260268	0.0259313	0.0259469	0.0263702	0.0259252	0.0259489	0.0259536	0.0258018	0.0259374	0.025936	0.0265544	0.0259037	0.025901	0.0262476	0.0269101	0.0259212	0.0259671	0.025934	0.0259313	0.0258902	0.0258936	0.0159461	0.0155979	0.0209923	0.0259747	0.02596	0.0259747	0.0263653	0.0259475	0.0259644	0.0260102	0.020593	0.0206563	0.0201694
06/014		LAC	6b	0.0257611	0.0252352	0.0252645	0.0252568	0.0252454	0.0251703	0.0257847	0.0256805	0.0252359	0.0256743	0.0252112	0.0252318	0.025264	0.0252088	0.0252234	0.0252701	0.0252026	0.0252253	0.0252306	0.0251222	0.0252492	0.0252137	0.0257363	0.0251829	0.0251803	0.0251578	0.0259727	0.0251993	0.0249457	0.0252464	0.0252435	0.0252048	0.025208	0.0153367	0.0149942	0.020007	0.0248023	0.0247888	0.0248023	0.0254493	0.0247766	0.0247917	0.0248683	0.0200495	0.0200815	0.0196086
MR40		LAC	6b	0.0335229	0.032703	0.0327923	0.032731	0.032715	0.0326591	0.0334547	0.033409	0.0327017	0.0333496	0.032667	0.0327455	0.032838	0.0326644	0.0326849	0.0328019	0.0326565	0.0326876	0.0326457	0.0324939	0.0326724	0.0326227	0.033237	0.0325802	0.0325766	0.0325944	0.0334633	0.0326032	0.0327591	0.0326679	0.0326644	0.0326103	0.0326147	0.0219246	0.0219254	0.0217989	0.0321931	0.032174	0.0321931	0.0330897	0.0321578	0.0322273	0.0322866	0.0271613	0.0272078	0.0266334
MR42		LAC	6b	0.0265085	0.0259996	0.0260305	0.025649	0.0256371	0.0255602	0.0261954	0.0264608	0.0256272	0.026081	0.0256015	0.0256241	0.0256926	0.0255996	0.0256503	0.0260376	0.0255937	0.0256167	0.0256212	0.0255085	0.0256411	0.0256042	0.0261439	0.0255726	0.02557	0.0259179	0.0263867	0.0255897	0.0256698	0.0256376	0.0256351	0.0255949	0.0255982	0.0310853	0.031128	0.0360304	0.0356943	0.0356743	0.0356943	0.0364978	0.0356576	0.0356809	0.0357926	0.0203266	0.0203881	0.0202633
MR43		LAC	6b	0.026741	0.026121	0.0261526	0.0261065	0.0260942	0.0260139	0.0267658	0.0266538	0.026084	0.0266084	0.0260574	0.0261172	0.0261516	0.026055	0.0261079	0.0261965	0.0260486	0.0260728	0.0260411	0.0259248	0.0260612	0.0260231	0.0266745	0.0259901	0.0259874	0.0263291	0.0269063	0.0260077	0.0260918	0.0260581	0.0260922	0.0260136	0.026017	0.0158632	0.0158418	0.0208833	0.0257293	0.0257147	0.0257293	0.0265588	0.0260639	0.0260806	0.0261641	0.0208425	0.0209072	0.0203634
MR45		LAC	6b	0.0318864	0.0309427	0.0309796	0.0309256	0.0309112	0.0308607	0.0316344	0.0314591	0.0308992	0.0314061	0.0308682	0.0308947	0.0309784	0.0308655	0.0308838	0.0310747	0.0308579	0.0308862	0.0308924	1.07709	0.030916	0.0308714	0.0314831	0.0308328	0.0308297	0.0311685	0.0317835	0.0308535	0.0309516	0.0309123	0.0309522	0.0308602	0.0308642	0.0207721	0.0207149	0.0206594	0.0306134	0.0305962	0.0306134	0.0313483	0.0305814	0.0306441	0.0306975	0.0255544	0.0256326	0.0251191
MR46		LAC	6b	0.0264796	0.0259076	0.0259386	0.0258939	0.0258818	0.0258021	0.0265429	0.0264322	0.0258717	0.0263494	0.0258456	0.0259041	0.0259014	0.0258429	0.0258952	0.0259815	0.0258363	0.0258604	0.0258663	0.0257517	0.0258858	0.0258483	0.0264154	0.0258155	0.0258128	0.0257887	0.026759	0.0258329	0.0259164	0.025883	0.0259166	0.0258389	0.0258422	0.0158003	0.0157794	0.0208019	0.0255948	0.0255803	0.0255948	0.0263007	0.0255675	0.0255836	0.0256651	0.0206737	0.0207378	0.0202592
MR47		LAC	6b	0.026404	0.025581	0.0256113	0.0255675	0.0255557	0.025478	0.0260991	0.0263573	0.0255459	0.0259849	0.0255204	0.0255415	0.0255749	0.0255178	0.0255688	0.025983	0.0255114	0.0255349	0.0255763	0.0254286	0.0255596	0.0255588	0.0260863	0.0255269	0.0255243	0.0255009	0.0263556	0.0255798	0.0255894	0.0255569	0.0255896	0.0255138	0.0255171	0.0311894	0.0308257	0.0357679	0.0353857	0.035366	0.0353857	0.0365316	0.0357092	0.0357315	0.035844	0.0202663	0.0203286	0.0198833
MR48		LAC	6b	0.0264108	0.0259154	0.0259464	0.0259017	0.0258896	0.0258102	0.0264741	0.0263637	0.0258796	0.0263192	0.0258535	0.0258751	0.0259092	0.0258509	0.025903	0.0259892	0.0258442	0.0258683	0.0259108	0.0257598	0.0258936	0.0258929	0.0264231	0.0258602	0.0258575	0.0258335	0.0266893	0.0258776	0.0259242	0.0258909	0.0259243	0.0258468	0.0258502	0.0157598	0.0157392	0.0207787	0.0255669	0.0255525	0.0255669	0.0262328	0.0255397	0.0255557	0.0256369	0.0206812	0.0207452	0.0202379
TJ183		LAC	6b	0.0306392	0.0301326	0.0400361	0.0301177	0.0301042	0.0300145	0.0306679	0.0305439	0.0300929	0.0304941	0.0300222	0.0300458	0.0301259	0.0300604	0.0300777	0.0301735	0.0300528	0.03008	0.0298063	0.0296383	0.0301501	0.0297862	0.0303314	0.0301125	0.0301095	0.0300822	0.0309043	0.0301321	0.0298212	0.029784	0.0298212	0.0300975	0.0301013	0.0254076	0.0250487	0.0199156	0.0297822	0.029766	0.0297822	0.0305253	0.0297515	0.0297693	0.0348976	0.0248092	0.024849	0.024457
SS08		LAC	6b	0.026017	0.0254919	0.0255217	0.0251846	0.0251732	0.0250979	0.0257106	0.025606	0.0251637	0.0255999	0.0251042	0.0251245	0.0251918	0.0251365	0.0251511	0.025527	0.0251302	0.025153	0.0251933	0.0250846	0.0252118	0.0251763	0.0256624	0.0251105	0.025108	0.0250852	0.0259332	0.025127	0.0252755	0.0252091	0.0251713	0.0251674	0.0251706	0.0153993	0.0150758	0.0201155	0.025074	0.0250257	0.0250395	0.0257336	0.0250138	0.0250293	0.025072	0.0201019	0.020106	0.019686
PRI1090		BIL	6b	0.0093025	0.00929494	0.00930478	0.00899551	0.0089918	0.00932335	0.0093371	0.00928862	0.00898871	0.0093251	0.00931375	0.00931932	0.00934325	0.00900309	0.00903167	0.00930519	0.00900046	0.00900846	0.00902332	0.00896429	0.00899304	0.0090172	0.00938551	0.00931588	0.00931503	0.00930608	0.00938635	0.009	0.00905124	0.00902848	0.00900309	0.00900242	0.00902724	0.0322996	0.032303	0.0230614	0.0227003	0.02263	0.0226708	0.0230954	0.0226485	0.0226897	0.0226953	0.0135692	0.0135534	0.00444275
TJ166		BIL	6b	0.00934725	0.0093513	0.00936121	0.00904971	0.00904597	0.00903217	0.0093692	0.00933321	0.00904286	0.0093697	0.00902285	0.0090284	0.00903953	0.00905728	0.00908594	0.00936178	0.0090547	0.00906269	0.00907746	0.0090181	0.00903528	0.00905944	0.00943017	0.00902492	0.00902409	0.00901555	0.00940598	0.00905416	0.00909353	0.00908266	0.00905728	0.00905653	0.00908141	0.0323662	0.0323693	0.0230782	0.0227167	0.0226462	0.0226871	0.0234627	0.0226648	0.0227061	0.0227117	0.0135603	0.0135627	0.00445748
TJ167		BIL	6b	0.00921819	0.00921219	0.00922189	0.00925876	0.00925496	0.00924076	0.00922766	0.00919208	0.0092518	0.00922852	0.00923129	0.00923657	0.00924805	0.00926664	0.00895182	0.00922208	0.00926383	0.00927213	0.00894369	0.009227	0.00924392	0.00926901	0.00928879	0.0092334	0.00923256	0.00922351	0.00927623	0.00926347	0.00894776	0.00894878	0.00926664	0.00926606	0.00894756	0.0185624	0.0184206	0.00895735	0.0134307	0.0133887	0.013413	0.0137979	0.0133996	0.0134239	0.0137712	0.0137104	0.0137315	0.00439822
TJ200		ASP	6	0.0137883	0.0137793	0.0137938	0.0137864	0.0137807	0.0137779	0.0138786	0.0137818	0.013776	0.0138099	0.0137479	0.0137924	0.0137911	0.013748	0.013787	0.013767	0.013762	0.0137561	0.0137881	0.0137187	0.0137667	0.0137969	0.0138687	0.0137669	0.0137657	0.0137889	0.0138348	0.013791	0.0137626	0.0137641	0.0137798	0.0137766	0.013794	0.00909992	0.00910797	0.0137773	0.00905153	0.00904704	0.00905153	0.00909229	0.00906475	0.00908113	0.00911592	0.0089	0.00890161	0.0042951
TJ202		ASP	6	0.013757	0.0137486	0.0137631	0.0137557	0.0137501	0.0137473	0.0138473	0.0137506	0.0137454	0.0137788	0.0137174	0.0137617	0.0137605	0.0137174	0.0137564	0.0137362	0.0137314	0.0137255	0.0137575	0.0136883	0.0137361	0.0137663	0.0138376	0.0137364	0.0137351	0.0137582	0.0138034	0.0137604	0.013732	0.0137336	0.0137492	0.013746	0.0137635	0.00907957	0.00908772	0.0137467	0.00903159	0.00902712	0.00903159	0.00907183	0.0090448	0.00906113	0.00909584	0.00888015	0.00888175	0.00428571
TJ203		ASP	6	0.0137672	0.0137586	0.0137731	0.0137657	0.0137601	0.0137573	0.0138574	0.0137607	0.0137554	0.0137889	0.0137274	0.0137717	0.0137704	0.0137274	0.0137663	0.0137462	0.0137414	0.0137355	0.0137675	0.0136982	0.0137461	0.0137762	0.0138476	0.0137463	0.0137451	0.0137682	0.0138135	0.0137703	0.013742	0.0137435	0.0137591	0.013756	0.0137734	0.00908616	0.00909427	0.0137566	0.00903808	0.00903361	0.00903808	0.00907846	0.00905129	0.00906762	0.00910233	0.00887634	0.00887794	0.00428879
SW50		UNI	7a	0.189536	0.0413479	0.0413417	0.0410424	0.0410779	0.041014	0.0419528	0.0420011	0.0411165	0.0420449	0.041021	0.0410618	0.0411121	0.0410747	0.0412079	0.0413018	0.0513444	0.0410477	0.0357227	0.0358577	0.0359978	0.0360415	0.0364882	0.0357066	0.0360434	0.0360163	0.0367147	0.0360234	0.0357881	0.0360388	0.0359895	0.0360286	0.0360332	0.0207051	0.0207275	0.0155378	0.0253775	0.0252972	0.0253775	0.0262169	0.0254195	0.0254051	0.0253828	0.0152169	0.0204367	0.0302559
AC05		UNI	7a	0.184174	0.0414265	0.0414204	0.0411201	0.0411555	0.0410916	0.0420337	0.0420825	0.0411941	0.0417397	0.0462	0.0411396	0.0411899	0.0411524	0.0412856	0.0413808	0.0514414	0.0411254	0.03579	0.035539	0.036066	0.0357213	0.0365583	0.035774	0.0357231	0.0360845	0.0367862	0.0360915	0.0358555	0.0357185	0.0360576	0.0357085	0.035713	0.0207444	0.0207666	0.0155671	0.0254247	0.030453	0.0305493	0.026267	0.0254668	0.0254525	0.0254303	0.0152459	0.0204758	0.0299285
AC07		UNI	7a	0.189388	0.0414062	0.0414001	0.0411	0.0411355	0.0410716	0.0420128	0.0420616	0.041174	0.0417189	0.0410785	0.0411195	0.0411698	0.0411323	0.0412655	0.0413604	0.0514162	0.0411053	0.0357725	0.0355218	0.0360484	0.0357039	0.0365401	0.0357566	0.0357057	0.0360669	0.0367677	0.0360739	0.035838	0.0357011	0.03604	0.0356911	0.0356957	0.0207342	0.0207564	0.0155595	0.0254124	0.0253322	0.0254124	0.0262539	0.0254545	0.0254402	0.025418	0.0152385	0.0204658	0.0299143
SW06		UNI	7a	0.189762	0.0414864	0.0414804	0.0411793	0.0412148	0.0411508	0.0420956	0.0421444	0.0411989	0.041801	0.0462053	0.041199	0.0411948	0.0411571	0.0413451	0.0414408	0.0515155	0.0411846	0.0357942	0.0355899	0.0361179	0.0357727	0.0366119	0.0357782	0.0357745	0.0361365	0.0368406	0.0361434	0.0358598	0.0361109	0.0361095	0.0357598	0.0357644	0.0207746	0.0207967	0.0155895	0.0254279	0.0304964	0.0305532	0.0263055	0.0254701	0.0254889	0.0254667	0.0152473	0.0205051	0.0299706
TJ007		UNI	7a	0.197699	0.0429862	0.0429813	0.0428944	0.0428737	0.0428633	0.0439384	0.0436406	0.0428565	0.0436238	0.042754	0.042917	0.0428544	0.0428124	0.0430124	0.0433998	0.0537973	0.0428422	0.0373387	0.0371178	0.0373723	0.0373164	0.0381047	0.0373223	0.0373184	0.0376883	0.0385587	0.037298	0.0374089	0.0372631	0.037659	0.0373024	0.0373074	0.0217363	0.0216401	0.0160244	0.0263237	0.0263083	0.0263237	0.0272022	0.0263685	0.0264246	0.0267665	0.0159045	0.0212519	0.0312774
TJ009		UNI	7a	0.190465	0.0415814	0.0415755	0.0412187	0.0412543	0.04119	0.0421942	0.0422425	0.0412383	0.0422861	0.0411422	0.0412385	0.0412343	0.0411964	0.0413851	0.0415361	0.0515654	0.041224	0.0362179	0.0360105	0.0362004	0.0361961	0.0366971	0.0362017	0.036198	0.0361711	0.0369773	0.036178	0.0358943	0.0361454	0.036144	0.036183	0.0361877	0.0208228	0.0208172	0.0156458	0.0254524	0.0254049	0.0254524	0.0264022	0.0254948	0.0255137	0.0254915	0.015261	0.0205234	0.0303823
MR68		UNI	7a	0.191091	0.0426316	0.0430209	0.0425414	0.042521	0.0425109	0.0436297	0.0437316	0.0425041	0.0433772	0.0424025	0.0425633	0.0428946	0.0424601	0.0426588	0.0430402	0.0533548	0.0424895	0.0370323	0.0372056	0.0374594	0.0374036	0.0378381	0.0374095	0.0374056	0.0374287	0.0383916	0.0373848	0.037102	0.03735	0.0373998	0.0373896	0.0373946	0.0215273	0.0214617	0.0158504	0.0264699	0.0264546	0.0264699	0.0270123	0.0265151	0.0265711	0.0265125	0.0157517	0.0210473	0.0313709
TJ008	1	UNI	7a	0.190912	0.0414752	0.0414692	0.0415018	0.0414825	0.0414176	0.0421995	0.0421898	0.0415217	0.0422336	0.0414247	0.0415216	0.0415173	0.0414793	0.0412257	0.0418166	0.0517561	0.0414518	0.0361263	0.0358712	0.0360605	0.0360564	0.0369922	0.03611	0.0360582	0.036031	0.0373202	0.0360381	0.0361929	0.0360536	0.036004	0.0360433	0.036048	0.0207702	0.0207649	0.0156064	0.0257797	0.0257314	0.0257797	0.0264059	0.0254315	0.025808	0.0257852	0.0156018	0.0204418	0.0302658
TJ008	2	UNI	7a	0.190279	0.0413583	0.0414076	0.0414404	0.0410887	0.0414115	0.042353	0.0420688	0.0411274	0.0421126	0.0410316	0.04146	0.041511	0.0410855	0.0412192	0.0416982	0.0517478	0.0414457	0.0361207	0.0358663	0.0360071	0.036051	0.0365475	0.0361044	0.0360528	0.0360257	0.0371616	0.0360328	0.0361871	0.0360482	0.0359988	0.036038	0.0360426	0.0207112	0.0207337	0.015542	0.0253848	0.0256935	0.0253848	0.02626	0.0254271	0.0254126	0.0257809	0.0152197	0.0204401	0.0302623
MR69		UNI	7a	0.191417	0.0418206	0.0418144	0.0414602	0.0414408	0.0414312	0.0425479	0.042204	0.0414247	0.0422478	0.0413275	0.0414244	0.0414201	0.0413821	0.0415733	0.0418869	0.0520935	0.04141	0.0360422	0.03622	0.0364604	0.0364075	0.0370052	0.0364132	0.0364094	0.0363817	0.0373332	0.036389	0.036109	0.036356	0.0363544	0.0363943	0.036399	0.0208333	0.0207448	0.0156326	0.0257209	0.0257064	0.0257209	0.0263452	0.025764	0.0258171	0.0257602	0.0155639	0.0207975	0.0302346
MR70		UNI	7a	0.190577	0.0414186	0.0414125	0.0413901	0.0413708	0.0413059	0.0424163	0.0420736	0.0413548	0.0421176	0.0412579	0.0414097	0.04135	0.0413123	0.0415029	0.0418155	0.0516171	0.0413401	0.0359814	0.0357747	0.0360115	0.0359594	0.0369413	0.035965	0.0359613	0.0363203	0.0372172	0.0363276	0.036048	0.0362947	0.0362931	0.0359464	0.0359511	0.0207697	0.0207093	0.015606	0.0256776	0.0256632	0.0256776	0.0262994	0.0257207	0.0257396	0.0257167	0.0155381	0.0203857	0.0301852
MR71		UNI	7a	0.189628	0.0411273	0.0415052	0.0410999	0.0410809	0.0410164	0.0421126	0.0421556	0.041065	0.0418165	0.040969	0.0411189	0.0410595	0.0410227	0.041212	0.0415202	0.0516406	0.0410501	0.0357298	0.0359074	0.0361436	0.0360917	0.036678	0.0360972	0.0360935	0.0360655	0.0369494	0.0360731	0.0357958	0.0360407	0.0360386	0.0360787	0.0360833	0.0206229	0.0205636	0.0154969	0.0254996	0.0254853	0.0254996	0.0261123	0.0255423	0.0255608	0.0255377	0.0154294	0.0206178	0.0299782
MR67		UNI	7a	0.198721	0.0433375	0.0433319	0.042852	0.0428313	0.0428209	0.0441925	0.0438912	0.042814	0.0438745	0.0431025	0.0432674	0.0432628	0.0431616	0.0429715	0.0434109	0.0536476	0.0431918	0.0373538	0.0375224	0.0377806	0.0377239	0.0383758	0.0377299	0.0377259	0.037801	0.0386399	0.0377047	0.0374249	0.0376693	0.0377199	0.0377097	0.0377147	0.0218559	0.0217889	0.0162162	0.0264199	0.0264045	0.0264199	0.0275172	0.0264654	0.0265219	0.0268576	0.0160778	0.0213519	0.0316493
CBS309.62		FRA	7a	0.085656	0.0419178	0.0422472	0.0419992	0.0420354	0.0419696	0.0427623	0.0428629	0.0416817	0.042517	0.0419761	0.0420202	0.0420158	0.0420321	0.04723	0.0422647	0.04732	0.0420047	0.0366553	0.0364431	0.0365412	0.0366335	0.0372916	0.0366392	0.0365868	0.0365603	0.0375732	0.0366155	0.036723	0.0366306	0.0365812	0.0366201	0.0366249	0.0318277	0.0314682	0.0367702	0.0362186	0.0361027	0.0362186	0.0374424	0.0362794	0.0362592	0.036573	0.0310639	0.0363416	0.0359035
SW39		FRA	7a	0.0859206	0.0419046	0.0422338	0.041986	0.0420222	0.0419564	0.0427485	0.0428491	0.0420058	0.0425034	0.0419071	0.042007	0.0419465	0.041963	0.0472152	0.0422513	0.0473052	0.0419915	0.0365953	0.0364317	0.0365297	0.036622	0.0372797	0.0365792	0.0365754	0.0365488	0.0375611	0.036604	0.0366629	0.0365706	0.0365698	0.0366086	0.0366134	0.0319033	0.0315424	0.0364649	0.036255	0.0361867	0.036255	0.0371365	0.0363158	0.0363434	0.0362642	0.0310963	0.0364291	0.0356005
SW40		FRA	7a	0.0856836	0.041931	0.0422605	0.0420124	0.0420486	0.0419827	0.042776	0.0428766	0.0416947	0.0425306	0.0419893	0.0420334	0.042029	0.0420453	0.0472448	0.0422781	0.0473349	0.0420179	0.0366668	0.0364545	0.0365527	0.036645	0.0373035	0.0366507	0.0365983	0.0365718	0.0375853	0.036627	0.0367345	0.0366421	0.0365927	0.0366316	0.0366364	0.0318378	0.0314782	0.0367818	0.0362299	0.0361139	0.0362299	0.0374544	0.0362907	0.0362705	0.0365845	0.0310736	0.036353	0.0359145
JA06	1	FRA	7a	0.0856445	0.0419685	0.0419067	0.0420497	0.0416926	0.04202	0.0428149	0.0429159	0.0417316	0.0425695	0.0416338	0.0420708	0.0420664	0.0416893	0.0472866	0.0423161	0.0469819	0.0420552	0.036699	0.0364867	0.0365851	0.0366773	0.0373372	0.036683	0.0366306	0.0366042	0.0376197	0.0366593	0.0363714	0.0366744	0.0366251	0.0366639	0.0366687	0.0318235	0.0314641	0.0367654	0.0362139	0.036098	0.0362139	0.0374374	0.0362747	0.0362545	0.0365683	0.0310598	0.0363369	0.0355599
SW38	2	FRA	7a	0.0856882	0.0419894	0.0419277	0.0420706	0.0417133	0.0420409	0.0428366	0.0429377	0.0416969	0.0425911	0.0419915	0.0420917	0.0420312	0.0420475	0.0473101	0.0423373	0.0470053	0.0420761	0.0366687	0.0365047	0.0366033	0.0366955	0.0373561	0.0366526	0.0366488	0.0366224	0.037639	0.0366776	0.0367364	0.036644	0.0366433	0.0366821	0.0366869	0.0318395	0.0314798	0.0367837	0.0361841	0.0361158	0.0361841	0.0374564	0.0362449	0.0362724	0.0365864	0.0314162	0.0363549	0.0355771
SW41		FRA	7a	0.0856055	0.0419498	0.041888	0.042031	0.041674	0.0420014	0.0427954	0.0428964	0.0417131	0.0425502	0.0416153	0.042052	0.0420476	0.0416708	0.0472656	0.0422971	0.046961	0.0420365	0.0366828	0.0364706	0.0365688	0.036661	0.0373203	0.0366668	0.0366144	0.0365879	0.0376026	0.0366431	0.0363553	0.0366581	0.0366088	0.0366476	0.0366524	0.0318092	0.03145	0.0367491	0.036198	0.0360822	0.036198	0.0374205	0.0362587	0.0362385	0.0365521	0.0310461	0.0363208	0.0355444
05/058		RUB	7a	0.0815066	0.0374157	0.0373613	0.0369886	0.036971	0.0369621	0.0381373	0.0378289	0.0369563	0.0379177	0.0424756	0.037406	0.037402	0.036968	0.0370894	0.0375296	0.0423549	0.0369935	0.0317797	0.0316356	0.031808	0.0317608	0.0324447	0.0317659	0.0317625	0.03174	0.0327553	0.0317878	0.0318389	0.0317583	0.031758	0.0317914	0.0317957	0.0266359	0.026519	0.0320059	0.0313566	0.0366093	0.0366305	0.0324757	0.0314091	0.0314753	0.0317693	0.0263858	0.0317816	0.0309339
CBS967.95		RUB	7a	0.0810603	0.0370735	0.0370689	0.0367496	0.0367321	0.0370687	0.0377314	0.0377678	0.0367176	0.0376167	0.0370248	0.0371141	0.0371102	0.0367292	0.0368497	0.0371352	0.042081	0.0367544	0.0315748	0.0314325	0.0316025	0.0315559	0.0320572	0.0315609	0.0315576	0.0315348	0.0323599	0.0315826	0.0316335	0.0315534	0.0315529	0.0315864	0.0315906	0.0268271	0.0263468	0.0317571	0.031156	0.0311381	0.031156	0.0321761	0.0312081	0.0312327	0.0315652	0.0262163	0.0315773	0.0307388
PRI0040		RUB	7a	0.0807845	0.0368948	0.0368905	0.0369643	0.0369468	0.0368893	0.0374544	0.037497	0.0369323	0.0376873	0.0368457	0.0369345	0.0369306	0.0369439	0.0366655	0.0369073	0.041926	0.0369692	0.0313622	0.0312214	0.0313899	0.0313438	0.0321607	0.0313487	0.0313454	0.0317198	0.032466	0.0313701	0.0314201	0.0313413	0.031341	0.0313737	0.0313778	0.0265094	0.026499	0.0315004	0.0312925	0.0312746	0.0312925	0.0322337	0.0313445	0.0313693	0.0313027	0.0260218	0.0314234	0.0309589
CBS109053		EUR	7a	0.0264789	0.0156295	0.0156279	0.0156576	0.0156705	0.0156467	0.016038	0.0158696	0.0156846	0.0159482	0.0156487	0.0156456	0.0156844	0.0156894	0.0156987	0.0156556	0.0157077	0.0156798	0.0153359	0.0152292	0.0156528	0.0153078	0.0157058	0.0153298	0.0153086	0.0153182	0.016003	0.0153008	0.0153242	0.0153066	0.0156894	0.0153023	0.0153042	0.0158403	0.015447	0.0207234	0.0153936	0.0153461	0.0153936	0.0157874	0.0153991	0.0153917	0.0154186	0.015489	0.0205761	0.0150632
SW37		EUR	7a	0.0264084	0.0155887	0.015587	0.0156169	0.0156298	0.015606	0.0159954	0.015827	0.0156439	0.0159056	0.0155879	0.0156048	0.0156436	0.0156487	0.015658	0.0156146	0.0156669	0.0156391	0.0152964	0.0155896	0.0156121	0.01567	0.0156644	0.0152902	0.0156708	0.0156806	0.0159601	0.0156628	0.0152847	0.0156688	0.0156487	0.0156643	0.0156664	0.0158195	0.0154269	0.0206965	0.0153738	0.0153263	0.0153738	0.0157665	0.0153793	0.0153718	0.0153987	0.0154686	0.0205488	0.0150436
CBS109054		ULI	7a	0.0321498	0.0316725	0.0316708	0.0313066	0.0313312	0.0312844	0.0321695	0.0322935	0.0313582	0.0319897	0.0313262	0.0317425	0.0317391	0.0313681	0.0314264	0.0317697	0.0313657	0.0313501	0.0263634	0.0262124	0.0262562	0.0263497	0.0267792	0.0263539	0.0263181	0.0263031	0.0271031	0.0263058	0.025991	0.0263477	0.0263161	0.0263401	0.0263435	0.0214315	0.0209982	0.0158499	0.0208907	0.0208528	0.0208907	0.0212846	0.0209243	0.0209158	0.0208746	0.0209266	0.0261995	0.0204657
SW48		ULI	7a	0.0321818	0.0317034	0.0317018	0.031337	0.0313616	0.0313148	0.0322015	0.0323255	0.0313887	0.0320214	0.0313566	0.0317734	0.03177	0.0313986	0.031457	0.0318008	0.0313963	0.0313806	0.026389	0.0262377	0.0262817	0.0263753	0.0268057	0.0263795	0.0263437	0.0263287	0.0271301	0.0263313	0.0260163	0.0263732	0.0263417	0.0263656	0.0263691	0.0214526	0.0210187	0.0158653	0.0209108	0.0208729	0.0209108	0.0213057	0.0209445	0.020936	0.0208948	0.0209469	0.0262248	0.0204851
CBS109055		ULI	7a	0.0321671	0.0316892	0.0316876	0.0313231	0.0313476	0.0313009	0.0321868	0.0323108	0.0313747	0.0320069	0.0313426	0.0317592	0.0317558	0.0313845	0.0314429	0.0317865	0.0313822	0.0313666	0.0263772	0.026226	0.02627	0.0263636	0.0267936	0.0263677	0.0263319	0.0263169	0.0271177	0.0263196	0.0260047	0.0263615	0.0263299	0.0263539	0.0263573	0.0214429	0.0210093	0.0158782	0.0208756	0.0208377	0.0208756	0.0212687	0.0209092	0.0209007	0.0208594	0.0209376	0.0262132	0.0204762
SW31	1	MEL	7b	0.00472272	0.00436603	0.0043647	0.00437077	0.00436902	0.00436234	0.00468939	0.00464598	0.00436755	0.00437867	0.00436376	0.0043718	0.0043656	0.00436872	0.00437677	0.00436459	0.00437312	0.00437126	0.00437301	0.00435632	0.0043696	0.00438153	0.0043895	0.00437632	0.00437593	0.00437736	0.0046817	0.00437306	0.00437496	0.00437545	0.00438033	0.00437437	0.00438066	0.00435715	0.0179162	0.00438535	0.00435558	0.00435346	0.00435558	0.00467629	0.00436269	0.00436466	0.0043597	0.00891343	0.00887901	0.00428568
SW31	2	MEL	7b	0.00471559	0.00435953	0.00435819	0.00436429	0.00436253	0.00435586	0.00468227	0.00463888	0.00436107	0.00437208	0.00435728	0.0043653	0.0043591	0.00436224	0.00437028	0.00435806	0.00436662	0.00436477	0.00436654	0.00434987	0.00436312	0.00437506	0.00438292	0.00436985	0.00436946	0.00437087	0.00467455	0.00436658	0.00436848	0.00436897	0.00437384	0.0043679	0.00437418	0.00434475	0.0178658	0.00437886	0.0043434	0.00434129	0.0043434	0.0046692	0.0043505	0.00435245	0.00434748	0.00888805	0.00885364	0.00427366
PRI0462		VIG	7b	0.0143842	0.0139984	0.0139947	0.014012	0.0140061	0.0139844	0.0143394	0.0141853	0.0140012	0.0143595	0.0139884	0.0140163	0.0330678	0.0140051	0.0140127	0.0140148	0.0140199	0.0140137	0.014018	0.0139431	0.0139893	0.0140084	0.014375	0.0139917	0.0139903	0.0139959	0.0145866	0.0139814	0.0140246	0.0140075	0.0140239	0.0140038	0.0140242	0.018915	0.0236346	0.00943901	0.0185186	0.0185091	0.0185186	0.0191781	0.0185493	0.0185592	0.0185639	0.0185668	0.0140613	0.0136512
SW27		VIG	7b	0.0156059	0.0151618	0.0151797	0.0151544	0.0151475	0.015144	0.0154887	0.0157702	0.0151417	0.0154433	0.0151267	0.0151815	0.0151585	0.0151463	0.0151552	0.0152257	0.0151637	0.0151563	0.0151388	0.0150729	0.0151712	0.0151496	0.0154156	0.0151305	0.015129	0.0151575	0.0158593	0.0151191	0.0151465	0.0151484	0.0151677	0.0151442	0.0151675	0.0205715	0.0257019	0.00503348	0.015067	0.0150586	0.015067	0.015437	0.0150935	0.015124	0.0151075	0.0204287	0.0151049	0.0150202
PRI1066		PIS	7b	0.0187093	0.0183576	0.0183771	0.0183505	0.018343	0.0183152	0.0186026	0.0188053	0.0183366	0.0186526	0.0183202	0.0183562	0.0183305	0.0183178	0.0183514	0.0183551	0.0183607	0.0183527	0.0183817	0.0182857	0.0183455	0.0184174	0.0187711	0.0183961	0.0183944	0.0184018	0.0189773	0.0183832	0.0183663	0.0183684	0.0183895	0.0183876	0.0184136	0.0138535	0.0185723	0.0136282	0.0183987	0.0183895	0.0183987	0.0187212	0.0180739	0.0184382	0.0184431	0.0183909	0.0183457	0.018122
PRI0898		SOJ	7b	0.028363	0.023278	0.0232735	0.0232662	0.0232857	0.0232517	0.023564	0.0236587	0.0232776	0.023622	0.0231982	0.0232748	0.0232433	0.0232257	0.0233258	0.0233083	0.0232792	0.0232981	0.0184937	0.0228698	0.0233182	0.0229757	0.0188653	0.0232912	0.023289	0.0232998	0.0238728	0.0233052	0.0233128	0.0232863	0.0232841	0.0184997	0.0185018	0.023276	0.027816	0.0229965	0.0277567	0.0277427	0.0277567	0.0284097	0.0277656	0.0277823	0.0275573	0.0185506	0.0137719	0.0274071
PRI0961		SOJ	7b	0.0283948	0.0233035	0.0232991	0.0232917	0.0233112	0.0232771	0.0235904	0.0236855	0.023303	0.0236483	0.0232237	0.0233003	0.0232688	0.0232511	0.0233512	0.0233339	0.0233046	0.0233236	0.0185138	0.0228947	0.0233436	0.0230007	0.0188862	0.0233166	0.0233144	0.0233252	0.0238997	0.0233306	0.0229677	0.0233117	0.0233095	0.0185198	0.0185219	0.0233017	0.0278114	0.0229928	0.0277522	0.0277382	0.0277522	0.028405	0.0277612	0.0277778	0.0275187	0.0185476	0.0137697	0.0271045
PRI0841		MED	8a	0.00611099	0.00585018	0.00585825	0.00582749	0.00582436	0.00581147	0.00619529	0.00610043	0.00582176	0.00612513	0.00580369	0.00612312	0.00582763	0.00582384	0.00582784	0.00615236	0.00583167	0.00582836	0.00583346	0.00579251	0.00583674	0.00582701	0.00614879	0.00583936	0.00583867	0.00584022	0.0061902	0.00583256	0.00582562	0.00581517	0.00582384	0.00583589	0.00583676	0.00595471	0.00592788	0	0.00575961	0.00576708	0.00575961	0.00611208	0.00576199	0.00576439	0.00578726	0.00598749	0.00594147	0.00566687
PRI0827		TRI	8a	0.00592368	0.00598361	0.00597935	0.00596085	0.00595771	0.00594386	0.00597371	0.00591461	0.0059551	0.00592841	0.00593605	0.00593613	0.00596007	0.00595719	0.0059612	0.00597538	0.00596504	0.00596172	0.00570778	0.00593885	0.00598333	0.00570077	0.00597887	0.00570177	0.0057011	0.00598683	0.00601647	0.00597913	0.00597215	0.0176346	0.00596947	0.00569844	0.00569927	0.0059936	0.00598058	0	0.00585628	0.00585256	0.00585628	0.00590349	0.0058465	0.00584789	0.00588386	0.0115035	0.00572866	0.00573983
TJ129		PCRr	8a	0	0	0	0	0	0	0	0	0	0	0	0	0	0	0	0	0	0	0	0	0	0	0	0	0	0	0	0	0	0	0	0	0	0.00603987	0.00601094	0	0	0	0	0	0	0	0	0.0118477	0	0
05/059		CRY	8a	0.00623541	0.00617175	0.00618059	0.00615804	0.00615461	0.00615289	0.0062782	0.00621124	0.00615175	0.00621005	0.00614433	0.00616025	0.00618184	0.00616519	0.00616958	0.0062034	0.00617379	0.00617015	0.00619539	0.00614051	0.00618921	0.00618962	0.006299	0.00619077	0.00619	0.00619304	0.00631175	0.00619575	0.00619922	0.00618905	0.00619863	0.00618694	0.0061879	0.0124017	0.0122966	0	0.00605051	0.00605745	0.00605051	0.00617351	0.00605311	0.00605692	0.00610282	0.0307258	0.00614186	0.00592775
CBS418.71		CRY	8a	0.00608454	0.00608071	0.00608916	0.00606778	0.00607531	0.00607367	0.00614853	0.00607277	0.00607258	0.00606083	0.00604389	0.00606973	0.00609067	0.00607476	0.00608978	0.00611094	0.00608298	0.00609033	0.00611504	0.00606223	0.00609803	0.00610938	0.00618045	0.00609968	0.00609895	0.00610169	0.0061692	0.00610444	0.00610791	0.00610883	0.00610719	0.00610682	0.00609694	0.0122164	0.0121156	0	0.00597524	0.00598202	0.00597524	0.0060699	0.00597772	0.00598124	0.0060256	0.029766	0.00609207	0.00584682
SW35		CRY	8a	0.00614204	0.00614776	0.00615638	0.00613444	0.00613109	0.00612942	0.00620651	0.00612994	0.00612831	0.00612894	0.00611019	0.00613655	0.00615768	0.00614145	0.00614573	0.0061786	0.00614983	0.00614629	0.00617106	0.00611748	0.00616494	0.00616539	0.0062384	0.00616651	0.00616576	0.00616868	0.00622767	0.00617137	0.00617479	0.00616483	0.00617417	0.00616278	0.00616371	0.0123521	0.0122495	0	0.00602948	0.00603629	0.00602948	0.00611567	0.00603201	0.00603569	0.00608057	0.0300376	0.00613623	0.00590964
CBS113.19		CRY	8a	0.00612605	0.00612123	0.00611886	0.00610812	0.00610481	0.00610316	0.00619004	0.00611411	0.00610206	0.00610207	0.00609492	0.00611016	0.00613112	0.00611509	0.00611932	0.0061517	0.00612337	0.00611987	0.00614452	0.0060915	0.00613839	0.00613888	0.00622176	0.00613999	0.00613925	0.00614209	0.00621094	0.00614478	0.00614821	0.00613833	0.00614756	0.0061363	0.00613722	0.0122543	0.0121532	0	0.00598288	0.00598966	0.00598288	0.00606686	0.00598537	0.00598891	0.00603334	0.0298592	0.0060999	0.00587523
CBS129.23	1	CRY	8a	0.00620808	0.00619	0.00618767	0.00617631	0.00617289	0.00617118	0.00626206	0.00619553	0.00617004	0.00617169	0.00616264	0.00617854	0.0062	0.0061834	0.00618778	0.00622156	0.00619197	0.00618835	0.00621338	0.00615873	0.00620728	0.00620766	0.00629414	0.0062088	0.00620804	0.0062111	0.00628386	0.00621377	0.0062172	0.00620709	0.00621664	0.00620499	0.00620594	0.0123933	0.0122888	0	0.00604729	0.00605419	0.00604729	0.00613546	0.00604987	0.00605365	0.00609927	0.030558	0.0061748	0.00593608
CBS129.23	2	CRY	8a	0.00617853	0.00617243	0.00617012	0.00615905	0.00615571	0.00615403	0.00624271	0.00616633	0.00615292	0.00615413	0.00614568	0.00616121	0.0120423	0.00616602	0.00617031	0.0062033	0.00617442	0.00617087	0.00619549	0.00614194	0.00618945	0.00618986	0.00627429	0.00619098	0.00619023	0.0061932	0.00626399	0.00619584	0.00619922	0.0061893	0.00619865	0.00618725	0.00618818	0.0123576	0.0122553	0	0.00603262	0.0060394	0.00603262	0.00611863	0.00603514	0.00603882	0.00608356	0.0301114	0.00615167	0.00591308
CBS951.87		ERY	8a	0.00634666	0.00631318	0.00632242	0.0062986	0.0063064	0.00630461	0.00641352	0.00632153	0.00630341	0.00630842	0.00628429	0.00630117	0.00631178	0.0063058	0.00632178	0.00634625	0.00631479	0.00632238	0.00634766	0.00629082	0.00633037	0.00634191	0.00643397	0.00633174	0.00633094	0.00633438	0.00643677	0.00633695	0.00634031	0.00632995	0.00632857	0.00633911	0.00632875	0.0126652	0.012556	0	0.00616461	0.00616038	0.00616461	0.00661927	0.00616731	0.00617149	0.00620729	0.0251202	0.00631761	0.00607058
CBS357.59		ERY	8a	0.00668643	0.00631278	0.00632202	0.00629821	0.00629462	0.00629283	0.0064014	0.00665996	0.00629164	0.00630802	0.00628389	0.00630077	0.00631138	0.00630541	0.00630999	0.00634584	0.00631439	0.00631059	0.00633591	0.00627914	0.00632997	0.00633014	0.00642192	0.00633134	0.00633054	0.00633398	0.00642458	0.00633655	0.00633991	0.00631818	0.00632817	0.00632735	0.00632835	0.0126644	0.0125552	0	0.00616423	0.00616	0.00616423	0.00660656	0.00616693	0.00617111	0.0062069	0.0251186	0.00630527	0.00605915
CBS956.87		ERY	8a	0.00669145	0.0063174	0.00632665	0.00630279	0.0062992	0.00629741	0.00640619	0.00666493	0.00629621	0.00631272	0.00628846	0.00630537	0.00631599	0.00630999	0.00631459	0.0063505	0.00631899	0.00631519	0.00634051	0.00628367	0.00633458	0.00633474	0.0064267	0.00633595	0.00633514	0.00633859	0.00642941	0.00634115	0.00634451	0.00632277	0.00633277	0.00633194	0.00633294	0.0126737	0.0125644	0	0.00616866	0.00616442	0.00616866	0.00661147	0.00617136	0.00617556	0.00621138	0.0251368	0.00630983	0.00606344
SW20		ERY	8a	0.00669417	0.00630833	0.00631761	0.00629371	0.00629011	0.00628831	0.00640904	0.00666754	0.00628711	0.00666602	0.00627934	0.00629627	0.00630694	0.00630094	0.00630555	0.00634153	0.00630996	0.00630615	0.0063316	0.00627458	0.00632562	0.00632581	0.00642962	0.00632701	0.00632621	0.00632965	0.00643237	0.00633223	0.00633562	0.00631379	0.00632381	0.006323	0.006324	0.0130071	0.0128945	0	0.00615916	0.00615491	0.00615916	0.00660151	0.00616187	0.00616605	0.006202	0.0250947	0.00629894	0.00604258
08/006		BRA	8b	0.0068734	0.0132744	0.00658748	0.0065789	0.00657499	0.00657303	0.00676853	0.00681366	0.00657173	0.00683006	0.00664841	0.00667971	0.00662313	0.00657434	0.00660911	0.00664351	0.00658413	0.00657999	0.00652841	0.0065211	0.00657629	0.00664929	0.00681412	0.00653573	0.00653487	0.00655087	0.00680721	0.00657108	0.00653271	0.00659319	0.0132677	0.0065908	0.00659188	0.0134133	0.0133178	0.00660234	0.0131174	0.0065938	0.00659854	0.00677128	0.00660155	0.00661885	0.00655288	0.00663646	0.00660732	0
08/007		BRA	8b	0.00674786	0.0132327	0.0066413	0.00660284	0.00659893	0.00659698	0.00682257	0.00680722	0.00659568	0.00667521	0.00652816	0.00655873	0.00664688	0.00659828	0.00663289	0.00666733	0.00660806	0.00660393	0.00655254	0.00654513	0.00660024	0.00655856	0.00668999	0.00655985	0.00655899	0.00654535	0.00676945	0.00659503	0.00655684	0.006617	0.00662787	0.00661461	0.00661569	0.0132604	0.0131665	0.00650781	0.00648371	0.00647908	0.00648371	0.00679739	0.00648666	0.00650357	0.00657808	0.00655082	0.00649242	0
08/008		BRA	8b	0.00683246	0.0132564	0.00657851	0.00654027	0.00653638	0.00653444	0.0067591	0.00674176	0.00653314	0.00678944	0.00660911	0.00664018	0.00658435	0.00653573	0.00657043	0.0066044	0.00654545	0.00654135	0.00663418	0.00648288	0.00653767	0.0066403	0.00677362	0.00664161	0.00664074	0.00662658	0.00688585	0.0065325	0.00663855	0.00655462	0.00656544	0.00655225	0.00655333	0.00674499	0.00669702	0.00662311	0.00658972	0.00658499	0.00658972	0.00679365	0.00659273	0.00660998	0.00654407	0.00651669	0.00659844	0
08/012		POR	8b	0	0	0	0	0	0	0	0	0	0	0	0	0	0	0	0	0	0	0	0	0	0	0	0	0	0	0	0	0	0	0	0	0	0.00753709	0.00754484	0.00745347	0.00736668	0.00736075	0.00736668	0.00761306	0.00737047	0.00739215	0.00733326	0	0	0
PRI0842		POR	8b	0	0	0	0	0	0	0	0	0	0	0	0	0	0	0	0	0	0	0	0	0	0	0	0	0	0	0	0	0	0	0	0	0	0.00736569	0.00735409	0.00733955	0.00719626	0.00719058	0.00719626	0.00744815	0.00719988	0.00722066	0.00726589	0	0	0
10/114	1	POR	8b	0.00777808	0.00759546	0.00760865	0.00755842	0.00755332	0.00755078	0.00780645	0.00774139	0.00754908	0.00772228	0.00748943	0.00752943	0.00757718	0.00755247	0.00749072	0.0075934	0.00756523	0.00755984	0.0075313	0.00743492	0.00750628	0.00749055	0.00770178	0.00754089	0.00753976	0.00756069	0.00785728	0.00754823	0.00743969	0.00753835	0.00755247	0.00753525	0.00753665	0.00767268	0.00756157	0.00746853	0.00738005	0.00737406	0.00738005	0.00774303	0.00738388	0.00740579	0.00746095	0	0	0
10/114	2	POR	8b	0	0	0	0	0	0	0	0	0	0	0	0	0	0	0	0	0	0	0	0	0	0	0	0	0	0	0	0	0	0	0	0	0	0.00761014	0.00754873	0.0075188	0.0073678	0.00736182	0.0073678	0.00767742	0.00737161	0.00739345	0.00744849	0	0	0
SW47		PRI	8b	0	0	0	0	0	0	0	0	0	0	0	0	0	0	0	0	0	0	0	0	0	0	0	0	0	0	0	0	0	0	0	0	0	0	0	0	0	0	0	0	0	0	0	0	0	0
CBS110165		PRI	8b	0	0	0	0	0	0	0	0	0	0	0	0	0	0	0	0	0	0	0	0	0	0	0	0	0	0	0	0	0	0	0	0	0	0	0	0	0	0	0	0	0	0	0	0	0	0
SW46		PRI	8b	0	0	0	0	0	0	0	0	0	0	0	0	0	0	0	0	0	0	0	0	0	0	0	0	0	0	0	0	0	0	0	0	0	0	0	0	0	0	0	0	0	0	0	0	0	0
SW43		HIB	8c	0.0102051	0.0100578	0.0100694	0.0100611	0.0100566	0.0100363	0.0102996	0.0102111	0.0100528	0.0103265	0.010025	0.0100607	0.0451111	0.0100378	0.0150383	0.00999041	0.0100491	0.0100443	0.00506346	0.00504179	0.00506509	0.005067	0.0050424	0	0	0	0	0	0.00507499	0.00505762	0.00506395	0.00504723	0.00506586	0.00999823	0.0100169	0.0150537	0.0148248	0.014843	0.0148248	0.0154069	0.0148562	0.0148331	0.0149638	0.00506326	0.0050264	0.00489604
CBS953.87		HIB	8c	0.0101964	0.0100495	0.0100611	0.0100528	0.0100483	0.010028	0.0102909	0.0102025	0.0100445	0.0103179	0.0100167	0.0100524	0.0450738	0.0100295	0.0150259	0.0099821	0.0100408	0.010036	0.00505928	0.00503766	0.00506091	0.00506282	0.00503817	0	0	0	0	0	0.0050708	0.00505345	0.00505977	0.00504307	0.00506169	0.00998989	0.0100085	0.0150413	0.0148127	0.0148309	0.0148127	0.015394	0.0148441	0.0148209	0.0149515	0.0050591	0.00502228	0.00489209
SW42		HIB	8c	0.0103063	0.0101375	0.0101494	0.0101406	0.010136	0.0101154	0.0104018	0.0103121	0.0101321	0.0104287	0.0101039	0.0101403	0.0457537	0.010117	0.0151569	0.0100697	0.0101285	0.0101236	0.00510348	0.00508139	0.00510522	0.00510709	0.00509224	0	0	0	0	0	0.00511516	0.0050976	0.00510406	0.00508709	0.00510593	0.0103577	0.0100962	0.0151724	0.0149408	0.0149591	0.0149408	0.0155592	0.0149727	0.0149495	0.0150818	0.00510215	0.00506488	0.00493334
CBS270.31		HIB	8c	0.0102783	0.0100923	0.010104	0.0101137	0.0101091	0.0100704	0.0103736	0.0102841	0.0101053	0.0103815	0.0100772	0.0100952	0.0456321	0.0100901	0.0151167	0.0103029	0.0100834	0.0100968	0.00508997	0.00506801	0.00508259	0.00508449	0.00506925	0	0	0	0	0	0.00510162	0.0050841	0.00509052	0.00507362	0.00509241	0.0103111	0.0100693	0.0151049	0.0149016	0.0149199	0.0149016	0.0155172	0.0149333	0.0149101	0.0150154	0.00507914	0.00504197	0.00491167
SW44		HIB	8c	0.0103737	0.0102027	0.0102332	0.0102056	0.0102009	0.0101802	0.0104506	0.0103793	0.010197	0.0104969	0.0101685	0.0102054	0.0460482	0.0101817	0.015254	0.0104161	0.0101935	0.0101885	0.00513617	0.00511377	0.005138	0.00513984	0.00512549	0	0	0	0	0	0.00514797	0.00513027	0.00513682	0.00511966	0.00513866	0.0104438	0.0358873	0.0152695	0.0150625	0.0150809	0.0150625	0.0156894	0.0150946	0.0150715	0.0152051	0.00513422	0.00509665	0.00496397
CBS101553		RAM_EU1	8c	0.011375	0.0111074	0.0111214	0.0110838	0.0110784	0.0110598	0.0110058	0.0113362	0.0110738	0.0110196	0.0110305	0.0110733	0.0110404	0.0110616	0.0110844	0.0110937	0.0110752	0.0110695	0.0107041	0.0110033	0.0110644	0.0110633	0.0110952	0.0110651	0.0110639	0.0110704	0.01109	0.0110571	0.01071	0.0107114	0.010726	0.0107387	0.0107249	0.0110452	0.0110281	0.0164216	0.0162361	0.0162496	0.0162361	0.0165645	0.0162654	0.0162541	0.0164007	0.00555224	0.00552087	0.0159505
02/001	1	RAM_EU1	8c	0.011361	0.0110782	0.0110921	0.0110547	0.0110493	0.0110308	0.0109923	0.0113223	0.0110448	0.0110061	0.0110015	0.0110441	0.0110113	0.0110326	0.0110553	0.0110643	0.0110461	0.0110404	0.0110416	0.0109588	0.0110195	0.0110185	0.0110656	0.0110203	0.0110191	0.0110255	0.01106	0.0110123	0.0110476	0.0110491	0.0110642	0.0106954	0.0110631	0.0109998	0.0109989	0.0163551	0.0161704	0.016184	0.0161704	0.0165199	0.0161997	0.0162115	0.0163346	0.00552935	0.00549802	0.0158861
02/001	2	RAM_EU1	8c	0.0113464	0.0110642	0.0110782	0.0110408	0.0110512	0.0110327	0.0109782	0.0113078	0.0110467	0.0109759	0.0109877	0.0110303	0.0109974	0.0110188	0.0110572	0.0110503	0.0110323	0.0110424	0.010678	0.0109765	0.0110215	0.0110362	0.0110675	0.0110222	0.011021	0.0110275	0.011062	0.0110143	0.0110496	0.0106852	0.0110661	0.0107125	0.0106835	0.0110018	0.010985	0.016358	0.0161735	0.0162102	0.0161735	0.0165232	0.0162028	0.0161914	0.0163375	0.00553059	0.00550742	0.0159124
02/001	3	RAM_EU1	8c	0.010973	0.0110689	0.0110828	0.0110455	0.0110559	0.0110374	0.010983	0.0109358	0.0110514	0.0109808	0.0109924	0.011035	0.0110022	0.0110234	0.0110619	0.011055	0.0110369	0.011047	0.0106824	0.0109812	0.0110261	0.0110409	0.0110723	0.0110269	0.0110257	0.0110321	0.0110668	0.0110189	0.010673	0.0106897	0.010689	0.0107169	0.010688	0.0110066	0.0109898	0.0163649	0.0161806	0.0161941	0.0161806	0.0165306	0.0162098	0.0161984	0.0163444	0.00553317	0.00551002	0.0159196
02/001	4	RAM_EU1	8c	0.0113506	0.0110685	0.0110825	0.0110451	0.0110396	0.0110211	0.011361	0.0113119	0.0110351	0.0109962	0.0109917	0.0110345	0.0110015	0.0110229	0.0110457	0.0110546	0.0110364	0.0110307	0.0110478	0.0109648	0.0110256	0.0110246	0.0110558	0.0110264	0.0110252	0.0110316	0.0110501	0.0110184	0.0110538	0.0110553	0.0110704	0.0110836	0.0110693	0.011006	0.0109891	0.0163642	0.016179	0.0161927	0.016179	0.0168795	0.0162084	0.016197	0.0163436	0.00553217	0.00550077	0.0158941
02/001	5	RAM_EU1	8c	0.010992	0.0110877	0.0111016	0.0110642	0.0110746	0.011056	0.011002	0.0109547	0.01107	0.0109997	0.011011	0.0110537	0.0382211	0.0110421	0.0164298	0.0110739	0.0110556	0.0110657	0.0107004	0.0109996	0.0110448	0.0110595	0.0110913	0.0110455	0.0110443	0.0110508	0.011086	0.0110375	0.010691	0.0107077	0.010707	0.010735	0.010706	0.0110574	0.0217309	0.0217607	0.021546	0.0215639	0.021546	0.0222697	0.0215849	0.0215699	0.021764	0.00554246	0.00551928	0.0159458
02/001	6	RAM_EU1	8c	0.0109376	0.0110339	0.0110478	0.0110108	0.0110211	0.0110027	0.0109476	0.0109006	0.0110166	0.0109455	0.0109579	0.0110002	0.0109675	0.0109888	0.0110271	0.01102	0.0110022	0.0110123	0.0106489	0.0109469	0.0109915	0.0110062	0.0110368	0.0109923	0.0109911	0.0109974	0.011031	0.0109843	0.0106395	0.0106561	0.0106554	0.0106833	0.0106544	0.0109716	0.010955	0.0163135	0.0161302	0.0161437	0.0161302	0.0164777	0.0161593	0.0161478	0.0162933	0.00551587	0.00549279	0.0158708
06/020		RAM_EU1	8c	0.0113264	0.011061	0.0110749	0.0110377	0.0110323	0.0110139	0.0109589	0.011288	0.0110278	0.0109728	0.0109847	0.0110272	0.0109944	0.0110157	0.0110383	0.0110472	0.0110291	0.0110234	0.0106597	0.0109579	0.0110183	0.0110173	0.0110482	0.0110191	0.0110179	0.0110243	0.0110425	0.0110112	0.0106655	0.010667	0.0106814	0.0106942	0.0106804	0.0110147	0.010982	0.0163534	0.0161692	0.0161828	0.0161692	0.0164944	0.0161985	0.016187	0.0163329	0.00552928	0.00549804	0.0158858
12/012		RAM_EU1	8c	0.0114814	0.011209	0.0112233	0.0111849	0.0111793	0.0111606	0.0111085	0.0114419	0.0111747	0.0111222	0.0111308	0.0111745	0.0111412	0.0111624	0.0111855	0.0111957	0.0111763	0.0111704	0.0111713	0.011087	0.0111492	0.011148	0.0111983	0.0111499	0.0111486	0.0111554	0.0111776	0.0111419	0.0111775	0.011179	0.0111944	0.010821	0.0108071	0.0111309	0.0111131	0.0165476	0.0163591	0.0163727	0.0163591	0.0166937	0.0163888	0.0163776	0.0165258	0.00559435	0.00556271	0.0160692
13/024		RAM_EU1	8c	0.0113955	0.0111272	0.0111413	0.0111034	0.011098	0.0110794	0.0110256	0.0113566	0.0110934	0.0110394	0.0110499	0.0110929	0.0110599	0.0110812	0.0111041	0.0111135	0.0110949	0.0110891	0.0110902	0.0110068	0.011068	0.0110669	0.0111153	0.0110688	0.0110676	0.0110741	0.0110938	0.0110608	0.0110962	0.0110977	0.0111129	0.0107425	0.0111118	0.0110488	0.0110317	0.0164271	0.0162409	0.0162545	0.0162409	0.0165695	0.0162704	0.016259	0.0164061	0.00555359	0.00552212	0.0159544
MR62		RAM_EU1	8c	0.0115167	0.0112273	0.0112417	0.0112028	0.0111972	0.0111783	0.011527	0.0114768	0.0111926	0.0111564	0.0111483	0.0111924	0.0111588	0.0111802	0.0112034	0.0112139	0.0111942	0.0111883	0.0111891	0.011104	0.0111669	0.0111656	0.0112167	0.0111675	0.0111662	0.0111731	0.0115992	0.0111594	0.0111953	0.0111968	0.0112124	0.0112256	0.0112111	0.0111485	0.0111305	0.0165738	0.0164071	0.0164208	0.0164071	0.0171499	0.016437	0.0164259	0.0165755	0.00561019	0.00557827	0.0161139
TJ197		RAM_EU1	8c	0.0113296	0.0110641	0.011078	0.0110407	0.0110353	0.0110168	0.010962	0.0112912	0.0110308	0.0109759	0.0109877	0.0110302	0.0109974	0.0110186	0.0110413	0.0110502	0.0110321	0.0110264	0.0106626	0.0109608	0.0110213	0.0110203	0.0110513	0.0110221	0.0110209	0.0110273	0.0110456	0.0110142	0.0106684	0.0106699	0.0106844	0.0106971	0.0106833	0.0110018	0.010985	0.0163578	0.0161736	0.0161871	0.0161736	0.0164989	0.0162028	0.0161914	0.0163374	0.00553078	0.00549953	0.01589
PRI0480		RAM_NA1	8c	0.0109583	0.0110544	0.0110683	0.0110311	0.0110415	0.011023	0.0109684	0.0109212	0.011037	0.0109501	0.0109781	0.0110206	0.0109878	0.0110091	0.0110475	0.0110405	0.0110225	0.0110326	0.0106685	0.010967	0.0110118	0.0110265	0.0110576	0.0110126	0.0110114	0.0110177	0.0110357	0.0110046	0.0106591	0.0106606	0.0110406	0.0106878	0.010674	0.0109762	0.0109595	0.0162736	0.0161366	0.0161501	0.0161366	0.0164843	0.0161889	0.0161774	0.0162768	0.005526	0.00550288	0.0158766
PRI0483		RAM_NA1	8c	0.0109443	0.0110405	0.0110544	0.0110173	0.0110277	0.0110093	0.0109543	0.0109073	0.0110232	0.0109361	0.0109644	0.0110068	0.010974	0.0109953	0.0110337	0.0110266	0.0110088	0.0110188	0.0106553	0.0109534	0.010998	0.0110128	0.0110435	0.0109988	0.0109976	0.011004	0.0110216	0.0109909	0.0106459	0.0106473	0.0110268	0.0106745	0.0106607	0.0109623	0.0109458	0.0162533	0.0161166	0.0161302	0.0161166	0.0164634	0.0161689	0.0161574	0.0162566	0.00551914	0.00549605	0.0158573
P2460		RAM_EU2	8c	0.011263	0.0109862	0.0110002	0.0109629	0.0109734	0.0109548	0.0112736	0.0112244	0.0109689	0.0112716	0.0109095	0.0109521	0.010919	0.0109407	0.0109795	0.0109719	0.0109542	0.0109644	0.0109659	0.0108828	0.0109275	0.0109425	0.0113673	0.0109284	0.0109272	0.0109335	0.0113438	0.0109203	0.010956	0.0109416	0.0109407	0.0109701	0.0109716	0.011266	0.0108742	0.0165719	0.0164549	0.0164689	0.0164549	0.0167987	0.016485	0.016473	0.0162929	0.00548076	0.00545738	0.0161161
P2461		RAM_EU2	8c	0.011264	0.0109872	0.0110011	0.0109638	0.0109744	0.0109557	0.0112746	0.0112253	0.0109698	0.0112725	0.0109104	0.010953	0.0109199	0.0109416	0.0109804	0.0109728	0.0109551	0.0109653	0.0109668	0.0108837	0.0109284	0.0109434	0.0113683	0.0109293	0.0109281	0.0109344	0.0113448	0.0109212	0.0109569	0.0109425	0.0109416	0.010971	0.0109725	0.011267	0.0108751	0.0165732	0.0164562	0.0164703	0.0164562	0.0168001	0.0164864	0.0164744	0.0162942	0.00548121	0.00545782	0.0161174
CBS168.42		LAT	8c	0.0109359	0.0107032	0.0107166	0.0107159	0.0107107	0.0106914	0.0110022	0.0109344	0.0107064	0.010968	0.0106618	0.0107027	0.0162502	0.0106931	0.0162222	0.0109934	0.0107061	0.0107006	0.00521206	0.00519609	0.00556349	0.00555511	0.0055439	0.005556	0.00555541	0.00555786	0.00557093	0.00522048	0.00522294	0.00555466	0.00555352	0.00521402	0.00523087	0.00553829	0.00555821	0.0162593	0.0158561	0.0158468	0.0161758	0.016394	0.0158866	0.0162164	0.0159743	0	0	0.0105134
CBS102608		LAT	8c	0.0109257	0.0106934	0.0106899	0.0107061	0.0107009	0.0106816	0.0109919	0.0109242	0.0106966	0.0109578	0.010652	0.0106928	0.0162353	0.0106833	0.0162073	0.0109832	0.0106963	0.0106908	0.0052073	0.00519137	0.0055584	0.00555003	0.00553873	0.00555092	0.00555033	0.00555277	0.00556568	0.00521571	0.00521816	0.00554958	0.00554844	0.00520926	0.00522609	0.00552445	0.00554443	0.0162444	0.0161611	0.0161516	0.016136	0.0163524	0.0158477	0.0161766	0.0159351	0	0	0.0105041
JA04		LAT	8c	0.0109408	0.0107079	0.0107044	0.0107038	0.0106986	0.0106793	0.0110071	0.0109393	0.0106943	0.0109728	0.0106663	0.0107073	0.0162319	0.010681	0.0162038	0.0109982	0.010694	0.0106885	0.00555331	0.00519028	0.00555726	0.00554888	0.00554634	0.0055584	0.0055578	0.00556026	0.0055734	0.00556229	0.00521711	0.00554844	0.00555592	0.00555541	0.00522505	0.00553198	0.00554327	0.0162663	0.0161576	0.0161732	0.0161576	0.0163749	0.0158688	0.0161982	0.0159565	0	0	0.0105016
13/001		LAT	8c	0.0109166	0.0106847	0.0106813	0.0106974	0.0106922	0.010673	0.0109828	0.0109152	0.0106879	0.0109487	0.0106434	0.0106842	0.0162222	0.0106747	0.0161942	0.0109743	0.0106876	0.0106822	0.0052031	0.0051872	0.00555391	0.00554555	0.00553418	0.00554645	0.00554585	0.00554829	0.00556106	0.0052115	0.00521396	0.00554511	0.00554396	0.00520506	0.00522188	0.00552865	0.00554858	0.0162313	0.0161482	0.0161387	0.0161232	0.016339	0.015835	0.0161636	0.0159469	0	0	0.0104958
JA03		LAT	8c	0.0109323	0.0106998	0.0106963	0.0107124	0.0107072	0.0106879	0.0109986	0.0109308	0.0107029	0.0109644	0.0106583	0.0106992	0.016245	0.0106897	0.021426	0.0109898	0.0107026	0.0106971	0.00521038	0.00519442	0.00556169	0.00555331	0.00554208	0.00555421	0.00555361	0.00555606	0.00556907	0.0052188	0.00522125	0.00555287	0.00555172	0.00521234	0.00522918	0.00553648	0.0055564	0.016254	0.0161706	0.0161611	0.0161455	0.0163623	0.015857	0.0161861	0.0159691	0	0	0.0105101
TJ022		SYR	8d	0.00567239	0.00543924	0.00543564	0.00541974	0.00541705	0.00540523	0.00575109	0.00568672	0.00541481	0.00572153	0.00539853	0.00540922	0.00541912	0.0054166	0.00540955	0.00543235	0.00541284	0.00542048	0.00541588	0.00539037	0.00541794	0.00543051	0.0057554	0.00542095	0.00542035	0.00541045	0.00576699	0.0054353	0.00542932	0.00539868	0.00540612	0.0054075	0.00541871	0.0166869	0.0166534	0.0111158	0.0162395	0.0162297	0.0162395	0.0168948	0.0164936	0.0165297	0.0163752	0.00544024	0.00540852	0.00547327
TJ021	1	SYR	8d	0.00565771	0.00541505	0.00541143	0.00540612	0.00540344	0.00539163	0.00572509	0.00567208	0.00540121	0.00570689	0.00538495	0.00539558	0.00540548	0.00540299	0.00539594	0.00541861	0.00539922	0.00540687	0.0054023	0.00537687	0.00540433	0.00540646	0.00574077	0.00540735	0.00540676	0.00539683	0.00575221	0.00542169	0.00541573	0.0053851	0.00539252	0.00539393	0.00540512	0.0166443	0.016611	0.0110664	0.0164778	0.016468	0.0164778	0.0168174	0.0164519	0.0164879	0.016334	0.00541518	0.00539444	0.00545943
TJ021	2	SYR	8d	0.00567271	0.00542902	0.00542541	0.00542003	0.00541734	0.00540552	0.00574011	0.00568704	0.0054151	0.00572185	0.00539883	0.00540951	0.00541942	0.0054169	0.00540985	0.00543265	0.00541314	0.00542078	0.00541617	0.00539066	0.00541824	0.00542035	0.00575572	0.00542125	0.00542065	0.00541075	0.00576732	0.0054356	0.00542962	0.00539898	0.00540642	0.0054078	0.00541901	0.0166879	0.0166543	0.0110949	0.0162404	0.0162306	0.0162404	0.016862	0.0164945	0.0165306	0.0163761	0.00542957	0.00540882	0.00547356
TJ023		SYR	8d	0.00565495	0.00542288	0.00541927	0.00540349	0.00540081	0.00538903	0.00573343	0.00566929	0.00539859	0.00570402	0.00538238	0.00539297	0.00540284	0.00540037	0.00539333	0.00541593	0.0053966	0.00540423	0.00539968	0.00537432	0.0054017	0.00541426	0.00573782	0.00540472	0.00540413	0.00539422	0.00574921	0.00541903	0.00541308	0.00538252	0.00538992	0.00539133	0.0054025	0.0166364	0.0166032	0.0110825	0.0161913	0.0161816	0.0161913	0.0168432	0.0164447	0.0164805	0.0163264	0.00542403	0.0053924	0.00545727
TJ198		SYR	8d	0.00570911	0.00542075	0.00542767	0.00541179	0.0054091	0.00539728	0.00575385	0.00570074	0.00540687	0.00572427	0.00540106	0.00541176	0.00541116	0.00540866	0.0110875	0.00542434	0.00540488	0.00541254	0.00539749	0.00537205	0.00539951	0.00540165	0.00573565	0.00540255	0.00540195	0.00539201	0.00574706	0.0054169	0.00542139	0.00538027	0.00538769	0.00538911	0.00540031	0.0222219	0.0221776	0.0166614	0.0164627	0.0164528	0.0164627	0.0168691	0.0164368	0.0164728	0.0163192	0.00538791	0.00535616	0.00543274
TJ199		SYR	8d	0.00568661	0.00541038	0.00540674	0.00540145	0.00539877	0.00538695	0.00574271	0.00568961	0.00539654	0.00571316	0.00539074	0.0054014	0.0054008	0.00539832	0.0110663	0.00569886	0.00539454	0.0054022	0.00539764	0.0053722	0.00539966	0.0054018	0.00573582	0.00540269	0.0054021	0.00539215	0.00574722	0.00541705	0.00542154	0.00538042	0.00538784	0.00538925	0.00540046	0.0224591	0.0221344	0.0166619	0.016431	0.0164211	0.016431	0.0168358	0.016405	0.0164409	0.0165687	0.00538806	0.00535631	0.00543288
CBS364.52		SYR	8d	0.00568156	0.00542677	0.00542315	0.00541777	0.00541508	0.00540324	0.00574905	0.00569588	0.00541284	0.00573072	0.00540702	0.00541775	0.00541715	0.00541463	0.00540757	0.00543039	0.00541086	0.00541852	0.00541391	0.00538837	0.00541598	0.00541809	0.00575337	0.00541899	0.00541839	0.00540847	0.00576497	0.00543337	0.00543785	0.00539669	0.00540414	0.00540552	0.00541675	0.0222908	0.0222461	0.0164612	0.0164807	0.0164708	0.0164807	0.0168205	0.0164548	0.0164908	0.0165864	0.00539383	0.00537304	0.00544936
CBS110161		SYR	8d	0.005706	0.00543898	0.00543537	0.00542992	0.00542722	0.00541535	0.00576225	0.00570895	0.00542497	0.00574384	0.00541912	0.00542993	0.00542932	0.00542677	0.0054197	0.00545328	0.00542301	0.00543068	0.00542602	0.00540037	0.00542812	0.00543022	0.0057778	0.00543112	0.00543052	0.0054206	0.00577827	0.00544554	0.00545002	0.00540877	0.00541625	0.00541762	0.00542887	0.0223856	0.0222963	0.0165302	0.0165173	0.0165073	0.0165173	0.0168928	0.0164913	0.0165275	0.0166234	0.00540585	0.00538502	0.00546127
04/005		SYR	8d	0.00569836	0.00544246	0.00543885	0.00543339	0.00543068	0.0054188	0.00576601	0.00571267	0.00542842	0.00574758	0.00542257	0.00543339	0.00543279	0.00543023	0.00542316	0.00544616	0.00542646	0.00543414	0.00542947	0.00540378	0.00543158	0.00543368	0.00577026	0.00543458	0.00543398	0.00542406	0.00578206	0.00544901	0.00545349	0.00541221	0.0054197	0.00542107	0.00543232	0.0223558	0.0223105	0.0165086	0.0165277	0.0165177	0.0165277	0.0168699	0.0165017	0.016538	0.0166339	0.00540928	0.00538843	0.00546466
MR66		SYR	8d	0.00571755	0.00544982	0.00573284	0.00544067	0.00543794	0.005426	0.00577411	0.00572047	0.00543567	0.00575556	0.00542978	0.00544069	0.00544008	0.00543749	0.00543039	0.00575184	0.00543372	0.00544143	0.00543672	0.00541086	0.00543885	0.00544095	0.0057897	0.00544186	0.00544125	0.00543129	0.00579029	0.00545637	0.00546086	0.00541937	0.00542691	0.00542827	0.00543959	0.0226685	0.0222953	0.0165627	0.0165483	0.0165383	0.0165483	0.0169259	0.0165221	0.0165587	0.0166225	0.00541528	0.00566405	0.00547083
SS04		HYD	9a1	0.0195089	0.0190868	0.0191078	0.0190278	0.0190197	0.0190156	0.0193267	0.0194924	0.0190129	0.0194622	0.0189953	0.01902	0.0190182	0.0190183	0.0190287	0.019272	0.0190387	0.0190301	0.0190633	0.0189465	0.0190619	0.0189971	0.0193229	0.0189998	0.018998	0.018992	0.0194054	0.0190904	0.0188815	0.0190746	0.0190972	0.0190696	0.0190719	0.00950856	0.00951871	0.0190936	0.0188116	0.0188019	0.0188116	0.0193471	0.018857	0.0188926	0.0188837	0.0142626	0.0142047	0.0140149
SS09		HYD	9a1	0.0196062	0.019371	0.0193926	0.0193103	0.019302	0.0192978	0.0196546	0.019631	0.019295	0.0195584	0.0192769	0.0193024	0.0193006	0.0193006	0.0193113	0.0193258	0.0193215	0.0193127	0.0193062	0.0192267	0.0193452	0.0192788	0.0196503	0.0192815	0.0192797	0.0193141	0.0197777	0.0193745	0.0193559	0.0193582	0.0193815	0.0193531	0.0193554	0.0097893	0.00977926	0.019227	0.0191684	0.0191583	0.0191684	0.0195249	0.0192149	0.0192517	0.0192428	0.0143589	0.0143003	0.01408
TJ010		HYD	9a1	0.019401	0.0189932	0.0190139	0.0189348	0.0189268	0.0189228	0.0192236	0.01916	0.0189201	0.0191305	0.0236779	0.0189264	0.0189246	0.0189254	0.0189357	0.0189474	0.0189456	0.0189371	0.0189712	0.0188551	0.0189692	0.0189045	0.0192213	0.0189071	0.0189054	0.0188987	0.0193013	0.0189981	0.0187933	0.0189824	0.0190048	0.0189775	0.0189797	0.00963721	0.00939889	0.0188534	0.0187991	0.0233117	0.0233237	0.0191392	0.0188446	0.0188799	0.0188706	0.0140811	0.0140236	0.0138408
TJ018		HYD	9a1	0.0188509	0.0184835	0.0185033	0.0184278	0.0184201	0.0184163	0.0188978	0.018876	0.0184137	0.0188079	0.0183971	0.0186443	0.0186426	0.0184189	0.0184287	0.0186643	0.0184381	0.01843	0.023191	0.0230517	0.0231884	0.0231107	0.0236199	0.0231139	0.0231118	0.0231514	0.0237657	0.0232232	0.0230237	0.0232044	0.0232313	0.0231985	0.0232012	0.0139213	0.0139372	0.0185673	0.0229845	0.0229729	0.0229845	0.0235206	0.0230392	0.0230816	0.0230703	0.0137957	0.0137402	0.0180314
TJ017		HYD	9a1	0.0191125	0.018745	0.0187652	0.0186882	0.0186804	0.0186765	0.0189348	0.0190975	0.0186738	0.0190685	0.0232484	0.01868	0.0186782	0.0186791	0.0186891	0.0187003	0.0186987	0.0186904	0.0185362	0.0186106	0.0187217	0.0186973	0.0189725	0.0186999	0.0186981	0.0186917	0.0190503	0.018524	0.0185449	0.0185089	0.0185304	0.0185041	0.0185063	0.00935633	0.00936704	0.018527	0.0184794	0.0230157	0.0232029	0.0189967	0.0185237	0.018558	0.0185488	0.0138205	0.0139831	0.0137706
TJ020		HYD	9a1	0.0193112	0.0189366	0.0189572	0.0188784	0.0188703	0.0188663	0.0193592	0.0192954	0.0188636	0.0192657	0.0188463	0.0188703	0.0188686	0.018869	0.0188792	0.0191195	0.0188891	0.0188806	0.0189531	0.0187985	0.0189122	0.0188872	0.0191689	0.0188899	0.0188881	0.0188819	0.0194787	0.0189407	0.018962	0.0189251	0.0189474	0.0189202	0.0189224	0.00945296	0.00946334	0.0189439	0.0186648	0.0186552	0.0186648	0.0191924	0.0187098	0.018745	0.0187359	0.0141804	0.0141229	0.0139068
CBS407.48		QUI	9a2	0	0	0	0	0	0	0	0	0	0	0	0	0	0	0	0	0	0	0	0	0	0	0	0	0	0	0	0	0	0	0	0	0	0	0	0	0	0	0	0	0	0	0	0	0	0
CBS240.30		QUI	9a2	0	0	0	0	0	0	0	0	0	0	0	0	0	0	0	0	0	0	0	0	0	0	0	0	0	0	0	0	0	0	0	0	0	0	0	0	0	0	0	0	0	0	0	0	0	0
PRI1096		POL	9a3	0	0	0	0	0	0	0	0.00577536	0	0	0	0	0	0	0	0	0	0	0	0	0	0	0	0	0	0	0	0	0	0	0	0	0	0	0	0	0	0	0	0	0	0	0	0	0	0
PRI1097		POL	9a3	0	0	0	0	0	0	0	0	0	0	0	0	0	0	0	0	0	0	0	0	0	0	0	0	0	0	0	0	0	0	0	0	0	0	0	0	0	0	0	0	0	0	0	0	0	0
TS01		POL	9a3	0	0	0	0	0	0	0	0	0	0	0	0	0	0	0	0	0	0	0	0	0	0	0	0	0	0	0	0	0	0	0	0	0	0	0	0	0	0	0	0	0	0	0	0	0	0
PRI0149		INS	9a3	0	0	0	0	0	0	0	0	0	0	0	0	0	0	0	0	0	0	0	0	0	0	0	0	0	0	0	0	0	0	0	0	0	0	0	0.00538439	0	0	0	0	0	0	0	0	0.00531058	0
PRI0141		INS	9a3	0	0	0	0	0	0	0	0	0	0	0	0	0	0	0	0	0	0	0	0	0	0	0	0	0	0	0	0	0	0	0	0	0	0	0	0.00540367	0	0	0	0	0	0	0	0	0.00532928	0
PRI1205		CPT	9b	0.00483605	0.00470478	0.00470986	0.00469049	0.00467637	0.00467539	0.00471082	0.00468056	0.00468687	0.00469816	0.00468261	0.00469817	0.0094198	0.00468819	0.00469071	0.0047107	0.00469312	0.00469103	0.00472849	0.00468545	0.00471347	0.00471944	0.00476453	0.00470797	0.00470753	0.00471567	0.00475454	0.00472297	0.00473069	0.00471911	0.00472462	0.00473003	0.00471845	0.00468205	0.00465853	0.00943253	0.00921552	0.00921083	0.00921552	0.00955351	0.00921851	0.00921242	0.00931995	0.00459396	0.00458272	0.0046124
PRI1053		FAL	9b	0	0	0	0	0	0	0	0	0	0	0	0	0	0	0	0	0	0	0	0	0	0	0	0	0	0	0	0	0	0	0	0	0	0	0	0.00480503	0	0	0	0	0	0	0	0	0.00494277	0
PRI1201		FAL	9b	0	0	0	0	0	0	0	0	0	0	0	0	0	0	0	0	0	0	0	0	0	0	0	0	0	0	0	0	0	0	0	0	0	0	0	0.004824	0	0	0	0	0	0	0	0	0.00497426	0
MR28		GAL	10	0.016262	0.0159106	0.0159299	0.0156733	0.0156659	0.0156622	0.0161285	0.016169	0.015697	0.0161579	0.0156809	0.0157022	0.0157005	0.0157019	0.0157114	0.0159415	0.0156832	0.0156753	0.0158163	0.0157077	0.0158134	0.0157524	0.01605	0.0157926	0.0157532	0.015746	0.0162633	0.0157656	0.015642	0.0158267	0.0158096	0.0158221	0.0158242	0.0158757	0.015786	0.0158452	0.0155492	0.0155034	0.0155492	0.0160105	0.0155549	0.0157318	0.0157221	0.0157687	0.0156978	0.0103379
SW13		GAL	10	0.0166694	0.0162733	0.0162936	0.0162555	0.0162476	0.0162437	0.0164958	0.0165304	0.0162411	0.0165669	0.016224	0.0162863	0.0162451	0.0162463	0.0162564	0.0163062	0.0162661	0.0162577	0.0161741	0.0160603	0.0161714	0.016147	0.0164539	0.0161496	0.0161478	0.0161407	0.016713	0.0161609	0.0161828	0.0161457	0.0161675	0.0161802	0.0161824	0.0164821	0.0163863	0.0161812	0.0160839	0.0160744	0.0160839	0.0164535	0.0160899	0.0161244	0.0161146	0.0160928	0.0160576	0.0106381
CBS100410		BOEr	10	0	0	0	0	0	0	0	0	0	0	0	0	0	0	0	0	0	0	0	0	0	0	0	0	0	0	0	0	0	0	0	0	0	0.00680124	0.00675246	0.00664759	0	0	0	0	0	0	0	0	0	0
CBS291.29		BOE	10	0	0	0	0	0	0	0	0	0	0	0	0	0	0	0	0	0	0	0	0	0	0	0	0	0	0	0	0	0	0	0	0	0	0	0	0	0	0	0	0	0	0	0	0	0	0
10/022	1	KER	10	0	0	0	0	0	0	0	0	0.00708429	0	0	0.00711006	0	0.028159	0.0141085	0	0	0.00709377	0.0210829	0	0.00698105	0	0	0.00700605	0	0	0	0	0.00696535	0	0.00697884	0	0	0	0	0	0.0209056	0	0	0	0	0	0	0	0	0
10/022	2	KER	10	0	0	0	0	0	0	0	0	0.00710178	0	0	0.00712768	0	0.0282286	0.00707171	0	0	0.00711132	0.0211349	0	0.00699831	0	0	0.00702333	0	0	0	0	0.00698253	0	0.00699608	0	0	0	0	0	0.0209566	0	0	0	0	0	0	0	0	0
12/006	1	KER	10	0	0	0	0	0	0	0	0	0.00708179	0	0	0.00710755	0	0.00708479	0.00705178	0	0	0.00709127	0.00699523	0	0.00697859	0	0	0.00700358	0	0	0	0	0.00696291	0	0.00697638	0	0	0	0	0	0	0	0	0	0	0	0	0	0	0
12/006	2	KER	10	0	0	0	0	0	0	0	0	0.00708603	0	0	0.00711182	0	0.00708903	0.007056	0	0	0.00709552	0.0069994	0	0.00698277	0	0	0.00700777	0	0	0	0	0.00696707	0	0.00698056	0	0	0	0	0	0	0	0	0	0	0	0	0	0	0
PRI1062		MOR	10	0	0	0	0	0	0	0	0	0	0	0	0	0	0	0	0	0	0	0	0	0	0	0	0	0	0	0	0	0	0	0	0	0	0	0	0	0	0	0	0	0	0	0	0	0	0
TJ027	1	QCN	12	0.0179158	0.017613	0.0292911	0.017594	0.0175608	0.0175562	0.0180526	0.0178755	0.0175771	0.0179667	0.0175571	0.01763	0.017628	0.0175832	0.0232055	0.017698	0.0176063	0.0175966	0.0175448	0.0174337	0.0175639	0.0175591	0.0180298	0.0175383	0.0175363	0.0175263	0.018017	0.0175516	0.0175551	0.0175098	0.0175354	0.0175281	0.0175545	0.0295236	0.0291327	0.017407	0.0232824	0.0232677	0.0232824	0.0236098	0.0232919	0.0233145	0.0289066	0.011528	0.0115307	0.0168608
TJ027	2	QCN	12	0.0179254	0.0176223	0.0293066	0.0176032	0.0175701	0.0175654	0.0180624	0.0178852	0.0175863	0.0179764	0.0175663	0.0176393	0.0176372	0.0175925	0.0232177	0.0177074	0.0176156	0.0176058	0.017554	0.0174428	0.0175731	0.0175684	0.0180395	0.0175475	0.0175455	0.0175355	0.0180267	0.0175608	0.0175643	0.017519	0.0175446	0.0175373	0.0175637	0.0295393	0.0291481	0.0174162	0.0232945	0.0232798	0.0232945	0.0236224	0.023304	0.0233267	0.0289217	0.011534	0.0115367	0.0168694
TJ028		QCN	12	0.0178675	0.0175668	0.0292143	0.017548	0.0175149	0.0175103	0.0180043	0.0178275	0.0175312	0.0179187	0.0175113	0.0175839	0.0175819	0.0175373	0.0231449	0.0176515	0.0175603	0.0175506	0.0174991	0.0173883	0.017518	0.0175133	0.0179818	0.0174925	0.0174905	0.0174804	0.0179685	0.0175058	0.0175092	0.0174641	0.0174895	0.0174823	0.0175087	0.0294071	0.0294583	0.0173386	0.0231913	0.0231766	0.0231913	0.023975	0.0232007	0.0232543	0.0288318	0.0114824	0.011485	0.0172147
TJ029		QCN	12	0.0661995	0.017617	0.0292981	0.017598	0.0175647	0.0175601	0.0180569	0.0179045	0.017581	0.0179959	0.017561	0.0176341	0.0176321	0.0175872	0.0232108	0.0177024	0.0292872	0.0176006	0.0175487	0.0174372	0.0175678	0.017563	0.018034	0.0175422	0.0175401	0.0175301	0.0180719	0.0175555	0.0175589	0.0175136	0.0175392	0.0175319	0.0175584	0.0295326	0.0295832	0.0174117	0.023288	0.0232732	0.023288	0.0240781	0.0232974	0.0233202	0.0289136	0.0115305	0.0115332	0.0172853
CBS782.95		QCN	12	0.0239382	0.0231817	0.0352972	0.0231883	0.0231447	0.0231386	0.0240867	0.0238511	0.023166	0.0239724	0.0231397	0.0232356	0.0232329	0.0231741	0.0292413	0.0232934	0.0232045	0.0231916	0.0231236	0.0229774	0.0231487	0.0231424	0.0236267	0.023115	0.0231124	0.0230992	0.0240394	0.0231325	0.023137	0.0230776	0.0230797	0.0231016	0.0231364	0.0352265	0.0353337	0.023483	0.0289064	0.0288881	0.0289064	0.0296809	0.0289181	0.0289462	0.034538	0.0231031	0.0175216	0.0168727
MR61		QCN	12	0.0181034	0.0177447	0.0295108	0.017725	0.0176914	0.0176867	0.0182161	0.0180621	0.0177078	0.0181286	0.0176874	0.0177617	0.0177596	0.017714	0.0238114	0.0178314	0.0177376	0.0177276	0.0176749	0.0175618	0.0176945	0.0176895	0.0181921	0.0176685	0.0176664	0.0176565	0.0181808	0.017682	0.0176853	0.0176396	0.0176656	0.017658	0.0176848	0.0297493	0.0297194	0.0175139	0.0234228	0.0234077	0.0234228	0.0242217	0.0234323	0.0234556	0.0295158	0.0115972	0.0116	0.0173827
SW19		QCN	12	0.0239827	0.0232238	0.0353614	0.0231987	0.023155	0.0231489	0.0241314	0.0238953	0.0231764	0.0239833	0.0231186	0.0232146	0.0232435	0.0231845	0.0292546	0.0233359	0.023215	0.0232021	0.0231339	0.0230186	0.0231906	0.0231527	0.0237031	0.0231253	0.0231226	0.0235375	0.0240842	0.0231429	0.0231474	0.0230878	0.0231215	0.0231119	0.0231467	0.0352437	0.0352102	0.023431	0.0288421	0.0288239	0.0288421	0.0296125	0.0288538	0.0288818	0.0348917	0.0174777	0.0174817	0.0168569
CBS781.95		QCN	12	0.0239531	0.023658	0.0353679	0.0232027	0.0232221	0.023216	0.0241359	0.0239326	0.0232435	0.0239873	0.0231854	0.023282	0.0232793	0.02322	0.0293393	0.0237725	0.0232506	0.0232693	0.0232007	0.0230535	0.0235919	0.0232197	0.0236746	0.0231607	0.023158	0.0236057	0.0241223	0.0231783	0.0231827	0.0231546	0.0235857	0.0231787	0.0231821	0.0353471	0.0354541	0.0234673	0.0289248	0.0288676	0.0289248	0.0297412	0.0289365	0.0289648	0.0349451	0.0581067	0.0581988	0.0398861
TJ031		QCN	12	0.025126	0.0243627	0.0366471	0.0243345	0.024287	0.0242804	0.0251756	0.0250659	0.02431	0.025087	0.0242812	0.0243865	0.0243835	0.0243189	0.0304626	0.0244856	0.0243523	0.0243382	0.0242635	0.0241035	0.0242915	0.0242842	0.0246636	0.0242545	0.0242516	0.024238	0.0252361	0.0242737	0.0242782	0.0242138	0.0242507	0.0242398	0.0242775	0.0372257	0.0366868	0.0242807	0.0301256	0.0301056	0.0301256	0.0310463	0.0301383	0.0302111	0.0363152	0.0181039	0.0181083	0.0178866
TJ196		QCN	12	0.0239381	0.0232129	0.0349136	0.0232194	0.0231758	0.0231698	0.0236891	0.0238844	0.0232285	0.0235768	0.0232022	0.0232668	0.0232955	0.0232366	0.0292805	0.0233246	0.0232356	0.0232228	0.0231861	0.0230086	0.0231799	0.0231735	0.0236591	0.0231776	0.0231435	0.0231305	0.0240727	0.0231637	0.0231995	0.0231402	0.023111	0.0231328	0.0231675	0.035272	0.0349365	0.0230783	0.0285504	0.0289261	0.0285504	0.0296805	0.0285619	0.0289843	0.0345836	0.0171364	0.0175452	0.0168955
CBS786.95		QCN	12	0.0238326	0.0231449	0.035241	0.0231202	0.0230768	0.0230708	0.0240143	0.0238128	0.0230981	0.0239005	0.023072	0.0231673	0.0231646	0.0231061	0.0291556	0.0232561	0.0231364	0.0231236	0.0230559	0.0229105	0.0230808	0.0230746	0.0235561	0.0230473	0.0230447	0.0230628	0.0240002	0.0230647	0.0230693	0.02301	0.0230434	0.023034	0.0230686	0.035122	0.0351828	0.0230114	0.0288226	0.0288044	0.0288226	0.0295513	0.0288342	0.028862	0.0344374	0.0174664	0.0174705	0.0168245
TJ030		QCN	12	0.023849	0.0231607	0.0352652	0.0231359	0.0231238	0.0231177	0.024031	0.0237623	0.0231451	0.0238837	0.0231189	0.0232146	0.0232119	0.0231532	0.0232001	0.0232722	0.0231835	0.0231707	0.0231028	0.0229568	0.0230964	0.0231216	0.0235724	0.0230942	0.0230915	0.0230784	0.0239499	0.0231117	0.0231162	0.0230568	0.0230903	0.0230808	0.0231155	0.0351472	0.0352549	0.0234619	0.0288806	0.0288238	0.0288806	0.0295717	0.0288923	0.0289203	0.0345071	0.0175018	0.0175296	0.0168805
CBS188.85		HpAVE	-	0	0	0	0	0	0	0	0	0	0	0	0	0	0	0	0	0	0	0	0	0	0	0	0	0	0	0	0	0	0	0	0	0	0	0	0	0	0	0	0	0	0	0	0	0	0
CBS680.84		HpPOL	-	0.00428968	0.00417486	0.00419375	0.00417818	0.00416184	0.0041758	0.00431388	0.00424756	0.00419003	0.00428801	0.00418659	0.00418436	0.004184	0.00419109	0.00417836	0.00429381	0.0041803	0.00417862	0.00416974	0.00414001	0.00416236	0.00415745	0.00428168	0.00417272	0.00415763	0.0042679	0.00428285	0.00416026	0.00417149	0.00417193	0.00416157	0.00425982	0.00415666	0.00427259	0.00426847	0.00423422	0.00414366	0.00412712	0.00414366	0.00431239	0.00414487	0.00413715	0.00414306	0.00840678	0.00423307	0.00415359
10/038		PpCIT	-	0	0	0	0	0	0	0	0	0	0	0	0	0	0	0	0	0	0	0	0	0	0	0	0	0	0	0	0	0	0	0	0	0	0	0	0	0	0	0	0	0	0	0	0	0	0
15/004		PpVEXr	-	0	0	0	0	0	0	0	0	0	0	0	0	0	0	0	0	0	0	0	0	0	0	0	0	0	0	0	0	0	0	0	0	0	0	0	0.00545009	0	0	0	0	0	0	0	0	0.00538783	0
[truncated: 365 more columns]
